# Supplementary material for: One-pot redox cascade paired electrosynthesis of gamma-butyrolactone from furoic acid
Source: Nat Commun. 2024 Feb 7;15:1141. doi: 10.1038/s41467-024-45278-z (PMC10850494; doi:10.1038/s41467-024-45278-z)
Supplement: Supplementary file 3 — Source Data [file 41467_2024_45278_MOESM3_ESM.xlsx]

## Sheet: Fig. 2a
Metal, pH	Conversion	Error bars	Yield of HFO	Error bars	Yield of MA	Error bars	Yield of 2-FO	Error bars	Sel. of 2-FO	Error bars	Carbon balance	Error bars
Pt, pH 5.5	88.87	3.03	1.29	0.48	2.96	0.48	74.84	4.36	84.18	2.35	88.99	1.59
Pt, pH 1	100	0	14.71	2.6	3.17	1.35	28.27	1.84	28.27	1.84	46.15	3.13
Au, pH 5.5	8.4	3.55	0.82	0.55	0.4	0.16	6.6	2.74	78.86	1.57	93.72	6.2

## Sheet: Fig. 2b
T/°C	Conversion	Error bars	Yield of HFO	Error bars	Yield of MA	Error bars	Yield of 2-FO	Error bars	Sel. of 2-FO	Error bars	Carbon balance	Error bars
20	100	0	0.71	0.62	5.02	4.16	37.47	3.5	37.47	3.5	43.2	0.68
40	100	0	0.73	0.62	1.44	0.31	68.42	3.29	68.42	3.29	70.58	2.77
60	98.04	1.65	1.08	0.3	2	0.48	78.98	6.79	80.5	5.62	83.66	4.86
80	88.87	3.03	1.29	0.48	2.96	0.48	74.84	4.36	84.18	2.35	88.99	1.59

## Sheet: Fig. 2c
Wavenumber (cm-1)	80°C	Wavenumber (cm-1)	Pt	Wavenumber (cm-1)	RT
4000	94.71	4000	89.86	4000	99.29
3999	94.71	3999	89.86	3999	99.29
3998	94.71	3998	89.85	3998	99.29
3997	94.7	3997	89.85	3997	99.29
3996	94.71	3996	89.85	3996	99.29
3995	94.71	3995	89.85	3995	99.29
3994	94.72	3994	89.86	3994	99.29
3993	94.73	3993	89.86	3993	99.28
3992	94.75	3992	89.87	3992	99.28
3991	94.76	3991	89.87	3991	99.29
3990	94.76	3990	89.87	3990	99.29
3989	94.75	3989	89.88	3989	99.29
3988	94.75	3988	89.89	3988	99.29
3987	94.74	3987	89.89	3987	99.29
3986	94.73	3986	89.89	3986	99.29
3985	94.72	3985	89.89	3985	99.29
3984	94.71	3984	89.89	3984	99.29
3983	94.71	3983	89.89	3983	99.29
3982	94.71	3982	89.89	3982	99.29
3981	94.73	3981	89.89	3981	99.29
3980	94.74	3980	89.9	3980	99.29
3979	94.75	3979	89.91	3979	99.3
3978	94.76	3978	89.91	3978	99.3
3977	94.76	3977	89.91	3977	99.3
3976	94.75	3976	89.91	3976	99.3
3975	94.74	3975	89.91	3975	99.3
3974	94.74	3974	89.92	3974	99.3
3973	94.74	3973	89.92	3973	99.3
3972	94.74	3972	89.93	3972	99.3
3971	94.74	3971	89.93	3971	99.3
3970	94.75	3970	89.93	3970	99.3
3969	94.76	3969	89.93	3969	99.3
3968	94.77	3968	89.94	3968	99.3
3967	94.76	3967	89.94	3967	99.3
3966	94.76	3966	89.95	3966	99.3
3965	94.75	3965	89.95	3965	99.29
3964	94.74	3964	89.95	3964	99.29
3963	94.75	3963	89.95	3963	99.29
3962	94.76	3962	89.95	3962	99.29
3961	94.77	3961	89.96	3961	99.29
3960	94.78	3960	89.97	3960	99.3
3959	94.79	3959	89.97	3959	99.31
3958	94.79	3958	89.97	3958	99.31
3957	94.79	3957	89.97	3957	99.31
3956	94.79	3956	89.98	3956	99.31
3955	94.78	3955	89.99	3955	99.31
3954	94.78	3954	90	3954	99.32
3953	94.77	3953	90	3953	99.33
3952	94.76	3952	90.01	3952	99.33
3951	94.76	3951	90	3951	99.33
3950	94.77	3950	90	3950	99.33
3949	94.78	3949	90	3949	99.32
3948	94.78	3948	90	3948	99.32
3947	94.78	3947	90.01	3947	99.31
3946	94.78	3946	90.02	3946	99.31
3945	94.79	3945	90.01	3945	99.32
3944	94.81	3944	90.01	3944	99.32
3943	94.82	3943	90.01	3943	99.32
3942	94.81	3942	90.02	3942	99.32
3941	94.81	3941	90.04	3941	99.33
3940	94.82	3940	90.04	3940	99.34
3939	94.83	3939	90.04	3939	99.34
3938	94.84	3938	90.05	3938	99.34
3937	94.84	3937	90.05	3937	99.34
3936	94.83	3936	90.06	3936	99.34
3935	94.82	3935	90.07	3935	99.34
3934	94.82	3934	90.07	3934	99.35
3933	94.82	3933	90.06	3933	99.34
3932	94.82	3932	90.05	3932	99.34
3931	94.83	3931	90.06	3931	99.33
3930	94.83	3930	90.07	3930	99.33
3929	94.82	3929	90.08	3929	99.33
3928	94.82	3928	90.09	3928	99.34
3927	94.82	3927	90.09	3927	99.34
3926	94.83	3926	90.09	3926	99.35
3925	94.84	3925	90.1	3925	99.35
3924	94.84	3924	90.11	3924	99.35
3923	94.84	3923	90.12	3923	99.35
3922	94.84	3922	90.13	3922	99.36
3921	94.84	3921	90.13	3921	99.36
3920	94.84	3920	90.12	3920	99.36
3919	94.85	3919	90.12	3919	99.36
3918	94.87	3918	90.12	3918	99.37
3917	94.89	3917	90.13	3917	99.38
3916	94.9	3916	90.14	3916	99.39
3915	94.91	3915	90.15	3915	99.39
3914	94.91	3914	90.15	3914	99.39
3913	94.92	3913	90.15	3913	99.38
3912	94.92	3912	90.15	3912	99.38
3911	94.91	3911	90.15	3911	99.37
3910	94.9	3910	90.17	3910	99.37
3909	94.89	3909	90.19	3909	99.37
3908	94.87	3908	90.21	3908	99.37
3907	94.86	3907	90.23	3907	99.37
3906	94.85	3906	90.24	3906	99.38
3905	94.85	3905	90.24	3905	99.39
3904	94.85	3904	90.25	3904	99.39
3903	94.84	3903	90.25	3903	99.4
3902	94.86	3902	90.25	3902	99.41
3901	94.89	3901	90.23	3901	99.42
3900	94.92	3900	90.21	3900	99.42
3899	94.93	3899	90.2	3899	99.42
3898	94.93	3898	90.21	3898	99.42
3897	94.93	3897	90.22	3897	99.41
3896	94.93	3896	90.23	3896	99.4
3895	94.93	3895	90.23	3895	99.4
3894	94.93	3894	90.23	3894	99.4
3893	94.94	3893	90.23	3893	99.4
3892	94.96	3892	90.23	3892	99.41
3891	94.96	3891	90.26	3891	99.41
3890	94.94	3890	90.3	3890	99.42
3889	94.94	3889	90.33	3889	99.43
3888	94.96	3888	90.33	3888	99.45
3887	94.98	3887	90.31	3887	99.45
3886	94.98	3886	90.29	3886	99.44
3885	94.94	3885	90.3	3885	99.43
3884	94.92	3884	90.33	3884	99.43
3883	94.94	3883	90.34	3883	99.45
3882	94.98	3882	90.32	3882	99.46
3881	95	3881	90.3	3881	99.46
3880	94.99	3880	90.3	3880	99.45
3879	94.97	3879	90.33	3879	99.45
3878	94.96	3878	90.35	3878	99.45
3877	94.98	3877	90.36	3877	99.46
3876	95	3876	90.35	3876	99.46
3875	94.99	3875	90.35	3875	99.46
3874	94.95	3874	90.38	3874	99.45
3873	94.92	3873	90.41	3873	99.46
3872	94.93	3872	90.42	3872	99.47
3871	94.97	3871	90.4	3871	99.48
3870	95	3870	90.38	3870	99.47
3869	94.99	3869	90.41	3869	99.47
3868	94.99	3868	90.44	3868	99.48
3867	95.02	3867	90.44	3867	99.49
3866	95.05	3866	90.41	3866	99.5
3865	95.06	3865	90.4	3865	99.49
3864	95.06	3864	90.4	3864	99.49
3863	95.06	3863	90.41	3863	99.49
3862	95.08	3862	90.42	3862	99.5
3861	95.09	3861	90.43	3861	99.5
3860	95.08	3860	90.44	3860	99.5
3859	95.05	3859	90.46	3859	99.49
3858	95.02	3858	90.5	3858	99.48
3857	94.97	3857	90.56	3857	99.49
3856	94.94	3856	90.63	3856	99.49
3855	94.95	3855	90.65	3855	99.49
3854	94.99	3854	90.61	3854	99.48
3853	95.02	3853	90.57	3853	99.49
3852	95.02	3852	90.59	3852	99.51
3851	95.07	3851	90.59	3851	99.54
3850	95.14	3850	90.55	3850	99.55
3849	95.18	3849	90.5	3849	99.55
3848	95.18	3848	90.48	3848	99.54
3847	95.16	3847	90.48	3847	99.54
3846	95.14	3846	90.49	3846	99.54
3845	95.13	3845	90.51	3845	99.54
3844	95.11	3844	90.53	3844	99.54
3843	95.09	3843	90.56	3843	99.54
3842	95.07	3842	90.59	3842	99.54
3841	95.07	3841	90.61	3841	99.55
3840	95.09	3840	90.6	3840	99.56
3839	95.1	3839	90.59	3839	99.56
3838	95.11	3838	90.59	3838	99.56
3837	95.11	3837	90.6	3837	99.57
3836	95.12	3836	90.61	3836	99.57
3835	95.14	3835	90.6	3835	99.58
3834	95.17	3834	90.58	3834	99.59
3833	95.2	3833	90.56	3833	99.6
3832	95.21	3832	90.56	3832	99.6
3831	95.21	3831	90.58	3831	99.59
3830	95.22	3830	90.6	3830	99.59
3829	95.23	3829	90.61	3829	99.59
3828	95.25	3828	90.61	3828	99.59
3827	95.25	3827	90.61	3827	99.58
3826	95.22	3826	90.64	3826	99.57
3825	95.18	3825	90.68	3825	99.57
3824	95.17	3824	90.72	3824	99.58
3823	95.19	3823	90.73	3823	99.6
3822	95.21	3822	90.71	3822	99.62
3821	95.2	3821	90.7	3821	99.62
3820	95.16	3820	90.73	3820	99.62
3819	95.16	3819	90.75	3819	99.63
3818	95.22	3818	90.73	3818	99.65
3817	95.28	3817	90.69	3817	99.65
3816	95.3	3816	90.67	3816	99.64
3815	95.29	3815	90.7	3815	99.64
3814	95.3	3814	90.73	3814	99.65
3813	95.33	3813	90.72	3813	99.66
3812	95.35	3812	90.71	3812	99.65
3811	95.34	3811	90.72	3811	99.64
3810	95.32	3810	90.75	3810	99.64
3809	95.33	3809	90.77	3809	99.65
3808	95.35	3808	90.77	3808	99.66
3807	95.34	3807	90.79	3807	99.66
3806	95.31	3806	90.82	3806	99.65
3805	95.28	3805	90.85	3805	99.66
3804	95.3	3804	90.85	3804	99.68
3803	95.34	3803	90.82	3803	99.69
3802	95.36	3802	90.79	3802	99.69
3801	95.34	3801	90.8	3801	99.68
3800	95.31	3800	90.84	3800	99.7
3799	95.33	3799	90.85	3799	99.72
3798	95.39	3798	90.82	3798	99.74
3797	95.42	3797	90.79	3797	99.75
3796	95.42	3796	90.78	3796	99.75
3795	95.42	3795	90.8	3795	99.75
3794	95.44	3794	90.81	3794	99.75
3793	95.47	3793	90.81	3793	99.75
3792	95.49	3792	90.81	3792	99.75
3791	95.49	3791	90.81	3791	99.74
3790	95.48	3790	90.82	3790	99.74
3789	95.47	3789	90.84	3789	99.75
3788	95.47	3788	90.85	3788	99.75
3787	95.47	3787	90.86	3787	99.76
3786	95.49	3786	90.86	3786	99.77
3785	95.5	3785	90.87	3785	99.77
3784	95.49	3784	90.88	3784	99.77
3783	95.48	3783	90.9	3783	99.77
3782	95.48	3782	90.91	3782	99.78
3781	95.48	3781	90.91	3781	99.78
3780	95.49	3780	90.9	3780	99.79
3779	95.5	3779	90.91	3779	99.79
3778	95.5	3778	90.92	3778	99.8
3777	95.52	3777	90.93	3777	99.81
3776	95.55	3776	90.93	3776	99.81
3775	95.55	3775	90.93	3775	99.8
3774	95.55	3774	90.94	3774	99.8
3773	95.54	3773	90.96	3773	99.8
3772	95.55	3772	90.98	3772	99.81
3771	95.56	3771	90.99	3771	99.82
3770	95.56	3770	90.99	3770	99.82
3769	95.55	3769	91	3769	99.82
3768	95.55	3768	91	3768	99.82
3767	95.57	3767	90.98	3767	99.83
3766	95.6	3766	90.97	3766	99.84
3765	95.61	3765	90.98	3765	99.85
3764	95.61	3764	91.02	3764	99.85
3763	95.61	3763	91.05	3763	99.86
3762	95.62	3762	91.06	3762	99.87
3761	95.63	3761	91.06	3761	99.87
3760	95.63	3760	91.06	3760	99.87
3759	95.62	3759	91.06	3759	99.88
3758	95.61	3758	91.07	3758	99.89
3757	95.6	3757	91.1	3757	99.89
3756	95.58	3756	91.13	3756	99.9
3755	95.57	3755	91.16	3755	99.91
3754	95.56	3754	91.2	3754	99.92
3753	95.56	3753	91.23	3753	99.92
3752	95.58	3752	91.24	3752	99.92
3751	95.6	3751	91.23	3751	99.93
3750	95.6	3750	91.22	3750	99.94
3749	95.58	3749	91.23	3749	99.92
3748	95.57	3748	91.24	3748	99.92
3747	95.59	3747	91.24	3747	99.93
3746	95.64	3746	91.21	3746	99.94
3745	95.68	3745	91.17	3745	99.93
3744	95.67	3744	91.16	3744	99.91
3743	95.63	3743	91.19	3743	99.91
3742	95.66	3742	91.2	3742	99.92
3741	95.71	3741	91.17	3741	99.94
3740	95.72	3740	91.16	3740	99.95
3739	95.7	3739	91.18	3739	99.95
3738	95.68	3738	91.22	3738	99.96
3737	95.68	3737	91.23	3737	99.96
3736	95.69	3736	91.24	3736	99.97
3735	95.71	3735	91.24	3735	99.98
3734	95.74	3734	91.26	3734	100.01
3733	95.78	3733	91.26	3733	100.03
3732	95.8	3732	91.26	3732	100.03
3731	95.8	3731	91.25	3731	100.02
3730	95.81	3730	91.25	3730	100
3729	95.82	3729	91.23	3729	100
3728	95.84	3728	91.2	3728	99.99
3727	95.84	3727	91.19	3727	99.97
3726	95.83	3726	91.2	3726	99.97
3725	95.82	3725	91.22	3725	99.98
3724	95.83	3724	91.23	3724	100
3723	95.84	3723	91.23	3723	100.02
3722	95.84	3722	91.24	3722	100.02
3721	95.84	3721	91.25	3721	100.03
3720	95.85	3720	91.26	3720	100.04
3719	95.86	3719	91.27	3719	100.04
3718	95.87	3718	91.29	3718	100.04
3717	95.86	3717	91.31	3717	100.03
3716	95.85	3716	91.34	3716	100.03
3715	95.85	3715	91.37	3715	100.04
3714	95.85	3714	91.39	3714	100.04
3713	95.86	3713	91.39	3713	100.04
3712	95.86	3712	91.37	3712	100.05
3711	95.86	3711	91.35	3711	100.05
3710	95.86	3710	91.35	3710	100.06
3709	95.88	3709	91.34	3709	100.07
3708	95.92	3708	91.34	3708	100.07
3707	95.94	3707	91.33	3707	100.08
3706	95.96	3706	91.34	3706	100.08
3705	95.96	3705	91.36	3705	100.08
3704	95.96	3704	91.37	3704	100.09
3703	95.96	3703	91.38	3703	100.1
3702	95.96	3702	91.39	3702	100.1
3701	95.96	3701	91.4	3701	100.11
3700	95.96	3700	91.42	3700	100.11
3699	95.97	3699	91.42	3699	100.12
3698	96	3698	91.41	3698	100.12
3697	96.01	3697	91.4	3697	100.11
3696	96	3696	91.41	3696	100.1
3695	95.98	3695	91.43	3695	100.1
3694	95.95	3694	91.45	3694	100.09
3693	95.93	3693	91.49	3693	100.09
3692	95.92	3692	91.52	3692	100.1
3691	95.93	3691	91.54	3691	100.12
3690	95.97	3690	91.55	3690	100.16
3689	96.01	3689	91.54	3689	100.18
3688	96.01	3688	91.53	3688	100.17
3687	96.01	3687	91.52	3687	100.16
3686	96.03	3686	91.49	3686	100.15
3685	96.06	3685	91.45	3685	100.14
3684	96.07	3684	91.44	3684	100.13
3683	96.06	3683	91.44	3683	100.12
3682	96.04	3682	91.46	3682	100.12
3681	96.03	3681	91.49	3681	100.11
3680	96	3680	91.53	3680	100.11
3679	95.97	3679	91.58	3679	100.11
3678	95.95	3678	91.63	3678	100.13
3677	95.96	3677	91.63	3677	100.14
3676	95.97	3676	91.61	3676	100.14
3675	95.94	3675	91.61	3675	100.13
3674	95.89	3674	91.65	3674	100.13
3673	95.91	3673	91.65	3673	100.15
3672	95.98	3672	91.6	3672	100.16
3671	96.04	3671	91.55	3671	100.16
3670	96.06	3670	91.53	3670	100.16
3669	96.05	3669	91.55	3669	100.16
3668	96.05	3668	91.56	3668	100.16
3667	96.08	3667	91.55	3667	100.16
3666	96.11	3666	91.52	3666	100.15
3665	96.12	3665	91.5	3665	100.15
3664	96.12	3664	91.5	3664	100.14
3663	96.12	3663	91.52	3663	100.14
3662	96.12	3662	91.54	3662	100.13
3661	96.12	3661	91.56	3661	100.13
3660	96.11	3660	91.59	3660	100.13
3659	96.11	3659	91.61	3659	100.13
3658	96.12	3658	91.61	3658	100.14
3657	96.12	3657	91.6	3657	100.14
3656	96.1	3656	91.6	3656	100.12
3655	96.05	3655	91.62	3655	100.1
3654	96.02	3654	91.66	3654	100.09
3653	96.01	3653	91.68	3653	100.1
3652	95.99	3652	91.7	3652	100.1
3651	95.97	3651	91.7	3651	100.1
3650	95.97	3650	91.66	3650	100.1
3649	95.98	3649	91.62	3649	100.12
3648	95.98	3648	91.6	3648	100.13
3647	95.99	3647	91.59	3647	100.12
3646	96.01	3646	91.58	3646	100.11
3645	96.05	3645	91.56	3645	100.09
3644	96.09	3644	91.54	3644	100.09
3643	96.12	3643	91.53	3643	100.08
3642	96.13	3642	91.54	3642	100.07
3641	96.12	3641	91.56	3641	100.06
3640	96.12	3640	91.57	3640	100.06
3639	96.11	3639	91.58	3639	100.05
3638	96.1	3638	91.59	3638	100.04
3637	96.08	3637	91.59	3637	100.03
3636	96.06	3636	91.59	3636	100.03
3635	96.04	3635	91.58	3635	100.01
3634	96.02	3634	91.6	3634	100
3633	96	3633	91.63	3633	99.99
3632	95.99	3632	91.66	3632	100
3631	96.01	3631	91.67	3631	100.02
3630	96.05	3630	91.64	3630	100.01
3629	96.07	3629	91.59	3629	100
3628	96.04	3628	91.58	3628	99.99
3627	96.02	3627	91.6	3627	99.99
3626	96.05	3626	91.58	3626	99.98
3625	96.07	3625	91.56	3625	99.97
3624	96.06	3624	91.56	3624	99.97
3623	96.04	3623	91.58	3623	99.97
3622	96.03	3622	91.62	3622	99.98
3621	96.04	3621	91.64	3621	100
3620	96.05	3620	91.65	3620	100
3619	96.04	3619	91.64	3619	99.98
3618	96.01	3618	91.63	3618	99.96
3617	95.99	3617	91.63	3617	99.94
3616	95.99	3616	91.61	3616	99.92
3615	96	3615	91.59	3615	99.91
3614	96	3614	91.58	3614	99.9
3613	95.99	3613	91.58	3613	99.9
3612	95.97	3612	91.59	3612	99.89
3611	95.96	3611	91.58	3611	99.89
3610	95.97	3610	91.56	3610	99.88
3609	95.98	3609	91.53	3609	99.87
3608	95.99	3608	91.52	3608	99.86
3607	95.99	3607	91.53	3607	99.85
3606	96	3606	91.54	3606	99.86
3605	96.01	3605	91.55	3605	99.86
3604	96.02	3604	91.55	3604	99.86
3603	96.02	3603	91.56	3603	99.86
3602	96.03	3602	91.56	3602	99.86
3601	96.03	3601	91.57	3601	99.86
3600	96.03	3600	91.57	3600	99.86
3599	96.02	3599	91.58	3599	99.85
3598	96.02	3598	91.58	3598	99.83
3597	96.01	3597	91.57	3597	99.82
3596	96	3596	91.56	3596	99.81
3595	95.99	3595	91.55	3595	99.81
3594	95.99	3594	91.57	3594	99.81
3593	95.98	3593	91.58	3593	99.81
3592	95.97	3592	91.6	3592	99.8
3591	95.96	3591	91.6	3591	99.8
3590	95.95	3590	91.6	3590	99.79
3589	95.95	3589	91.59	3589	99.79
3588	95.96	3588	91.58	3588	99.79
3587	95.96	3587	91.58	3587	99.79
3586	95.95	3586	91.59	3586	99.79
3585	95.95	3585	91.6	3585	99.78
3584	95.96	3584	91.59	3584	99.77
3583	95.97	3583	91.58	3583	99.76
3582	95.98	3582	91.57	3582	99.75
3581	95.98	3581	91.57	3581	99.75
3580	95.98	3580	91.58	3580	99.76
3579	95.98	3579	91.58	3579	99.76
3578	95.98	3578	91.59	3578	99.75
3577	95.98	3577	91.59	3577	99.74
3576	95.98	3576	91.58	3576	99.73
3575	95.97	3575	91.58	3575	99.71
3574	95.96	3574	91.58	3574	99.7
3573	95.95	3573	91.58	3573	99.68
3572	95.93	3572	91.59	3572	99.68
3571	95.91	3571	91.6	3571	99.67
3570	95.89	3570	91.61	3570	99.68
3569	95.88	3569	91.6	3569	99.69
3568	95.88	3568	91.58	3568	99.7
3567	95.87	3567	91.56	3567	99.7
3566	95.86	3566	91.56	3566	99.7
3565	95.86	3565	91.57	3565	99.69
3564	95.87	3564	91.57	3564	99.68
3563	95.89	3563	91.56	3563	99.66
3562	95.9	3562	91.54	3562	99.65
3561	95.91	3561	91.54	3561	99.64
3560	95.92	3560	91.54	3560	99.63
3559	95.93	3559	91.55	3559	99.62
3558	95.93	3558	91.55	3558	99.61
3557	95.92	3557	91.56	3557	99.61
3556	95.92	3556	91.56	3556	99.6
3555	95.91	3555	91.56	3555	99.6
3554	95.9	3554	91.56	3554	99.6
3553	95.9	3553	91.57	3553	99.6
3552	95.89	3552	91.58	3552	99.6
3551	95.88	3551	91.58	3551	99.59
3550	95.87	3550	91.59	3550	99.58
3549	95.86	3549	91.58	3549	99.58
3548	95.86	3548	91.56	3548	99.57
3547	95.87	3547	91.55	3547	99.56
3546	95.87	3546	91.54	3546	99.56
3545	95.87	3545	91.54	3545	99.56
3544	95.87	3544	91.55	3544	99.56
3543	95.87	3543	91.56	3543	99.56
3542	95.88	3542	91.56	3542	99.55
3541	95.88	3541	91.56	3541	99.54
3540	95.88	3540	91.56	3540	99.53
3539	95.88	3539	91.55	3539	99.52
3538	95.88	3538	91.55	3538	99.51
3537	95.88	3537	91.55	3537	99.5
3536	95.87	3536	91.55	3536	99.49
3535	95.87	3535	91.56	3535	99.49
3534	95.86	3534	91.56	3534	99.48
3533	95.86	3533	91.56	3533	99.48
3532	95.86	3532	91.56	3532	99.47
3531	95.86	3531	91.56	3531	99.47
3530	95.86	3530	91.56	3530	99.47
3529	95.85	3529	91.56	3529	99.47
3528	95.84	3528	91.56	3528	99.46
3527	95.83	3527	91.56	3527	99.46
3526	95.83	3526	91.56	3526	99.45
3525	95.83	3525	91.56	3525	99.45
3524	95.83	3524	91.55	3524	99.44
3523	95.83	3523	91.55	3523	99.44
3522	95.83	3522	91.55	3522	99.44
3521	95.82	3521	91.55	3521	99.43
3520	95.82	3520	91.55	3520	99.43
3519	95.82	3519	91.55	3519	99.42
3518	95.83	3518	91.56	3518	99.42
3517	95.84	3517	91.56	3517	99.41
3516	95.84	3516	91.57	3516	99.41
3515	95.84	3515	91.57	3515	99.4
3514	95.84	3514	91.57	3514	99.4
3513	95.84	3513	91.57	3513	99.39
3512	95.83	3512	91.57	3512	99.38
3511	95.82	3511	91.56	3511	99.37
3510	95.82	3510	91.56	3510	99.38
3509	95.81	3509	91.57	3509	99.38
3508	95.81	3508	91.58	3508	99.38
3507	95.8	3507	91.58	3507	99.37
3506	95.79	3506	91.58	3506	99.36
3505	95.79	3505	91.56	3505	99.35
3504	95.79	3504	91.56	3504	99.35
3503	95.79	3503	91.56	3503	99.35
3502	95.8	3502	91.57	3502	99.35
3501	95.8	3501	91.58	3501	99.35
3500	95.81	3500	91.59	3500	99.35
3499	95.82	3499	91.59	3499	99.34
3498	95.82	3498	91.58	3498	99.34
3497	95.82	3497	91.58	3497	99.34
3496	95.81	3496	91.58	3496	99.34
3495	95.8	3495	91.58	3495	99.33
3494	95.8	3494	91.58	3494	99.33
3493	95.79	3493	91.58	3493	99.32
3492	95.79	3492	91.58	3492	99.32
3491	95.79	3491	91.58	3491	99.32
3490	95.78	3490	91.58	3490	99.31
3489	95.78	3489	91.58	3489	99.3
3488	95.78	3488	91.57	3488	99.3
3487	95.78	3487	91.57	3487	99.29
3486	95.78	3486	91.58	3486	99.29
3485	95.79	3485	91.58	3485	99.28
3484	95.79	3484	91.58	3484	99.27
3483	95.79	3483	91.59	3483	99.27
3482	95.79	3482	91.59	3482	99.26
3481	95.78	3481	91.59	3481	99.26
3480	95.78	3480	91.59	3480	99.26
3479	95.78	3479	91.59	3479	99.26
3478	95.78	3478	91.59	3478	99.26
3477	95.78	3477	91.59	3477	99.26
3476	95.77	3476	91.59	3476	99.25
3475	95.77	3475	91.59	3475	99.24
3474	95.77	3474	91.59	3474	99.24
3473	95.77	3473	91.6	3473	99.24
3472	95.78	3472	91.6	3472	99.25
3471	95.78	3471	91.6	3471	99.25
3470	95.78	3470	91.6	3470	99.25
3469	95.77	3469	91.6	3469	99.24
3468	95.76	3468	91.59	3468	99.22
3467	95.75	3467	91.59	3467	99.2
3466	95.74	3466	91.58	3466	99.19
3465	95.74	3465	91.58	3465	99.18
3464	95.74	3464	91.59	3464	99.17
3463	95.74	3463	91.59	3463	99.17
3462	95.74	3462	91.59	3462	99.18
3461	95.74	3461	91.59	3461	99.18
3460	95.73	3460	91.59	3460	99.18
3459	95.73	3459	91.59	3459	99.17
3458	95.73	3458	91.59	3458	99.16
3457	95.73	3457	91.59	3457	99.16
3456	95.74	3456	91.59	3456	99.15
3455	95.74	3455	91.59	3455	99.15
3454	95.74	3454	91.59	3454	99.15
3453	95.74	3453	91.6	3453	99.15
3452	95.73	3452	91.6	3452	99.14
3451	95.73	3451	91.6	3451	99.14
3450	95.73	3450	91.6	3450	99.14
3449	95.74	3449	91.61	3449	99.14
3448	95.74	3448	91.61	3448	99.15
3447	95.74	3447	91.61	3447	99.15
3446	95.73	3446	91.61	3446	99.15
3445	95.72	3445	91.61	3445	99.14
3444	95.71	3444	91.6	3444	99.13
3443	95.71	3443	91.59	3443	99.13
3442	95.71	3442	91.59	3442	99.12
3441	95.71	3441	91.6	3441	99.12
3440	95.71	3440	91.61	3440	99.13
3439	95.72	3439	91.62	3439	99.13
3438	95.73	3438	91.62	3438	99.13
3437	95.74	3437	91.62	3437	99.12
3436	95.74	3436	91.62	3436	99.12
3435	95.75	3435	91.62	3435	99.11
3434	95.75	3434	91.63	3434	99.11
3433	95.75	3433	91.63	3433	99.11
3432	95.74	3432	91.63	3432	99.1
3431	95.73	3431	91.63	3431	99.1
3430	95.72	3430	91.62	3430	99.09
3429	95.71	3429	91.62	3429	99.09
3428	95.71	3428	91.62	3428	99.09
3427	95.71	3427	91.62	3427	99.09
3426	95.71	3426	91.63	3426	99.09
3425	95.7	3425	91.63	3425	99.08
3424	95.69	3424	91.63	3424	99.08
3423	95.69	3423	91.62	3423	99.07
3422	95.69	3422	91.63	3422	99.07
3421	95.69	3421	91.63	3421	99.06
3420	95.7	3420	91.63	3420	99.06
3419	95.7	3419	91.63	3419	99.05
3418	95.7	3418	91.63	3418	99.05
3417	95.7	3417	91.63	3417	99.05
3416	95.7	3416	91.64	3416	99.06
3415	95.71	3415	91.64	3415	99.06
3414	95.71	3414	91.64	3414	99.05
3413	95.71	3413	91.65	3413	99.05
3412	95.71	3412	91.65	3412	99.04
3411	95.71	3411	91.65	3411	99.04
3410	95.71	3410	91.65	3410	99.03
3409	95.71	3409	91.64	3409	99.03
3408	95.71	3408	91.64	3408	99.03
3407	95.71	3407	91.64	3407	99.02
3406	95.71	3406	91.64	3406	99.02
3405	95.7	3405	91.64	3405	99.02
3404	95.7	3404	91.65	3404	99.02
3403	95.7	3403	91.65	3403	99.02
3402	95.71	3402	91.65	3402	99.02
3401	95.71	3401	91.65	3401	99.02
3400	95.71	3400	91.65	3400	99.02
3399	95.7	3399	91.64	3399	99.02
3398	95.69	3398	91.64	3398	99.01
3397	95.67	3397	91.64	3397	99.01
3396	95.66	3396	91.64	3396	99
3395	95.66	3395	91.65	3395	99
3394	95.67	3394	91.66	3394	99
3393	95.67	3393	91.66	3393	99
3392	95.68	3392	91.67	3392	99
3391	95.69	3391	91.67	3391	99
3390	95.69	3390	91.67	3390	99
3389	95.69	3389	91.67	3389	98.99
3388	95.69	3388	91.67	3388	98.98
3387	95.68	3387	91.66	3387	98.98
3386	95.68	3386	91.66	3386	98.98
3385	95.68	3385	91.66	3385	98.99
3384	95.68	3384	91.65	3384	98.99
3383	95.68	3383	91.65	3383	98.98
3382	95.69	3382	91.66	3382	98.98
3381	95.69	3381	91.66	3381	98.98
3380	95.7	3380	91.67	3380	98.98
3379	95.7	3379	91.67	3379	98.98
3378	95.69	3378	91.68	3378	98.98
3377	95.69	3377	91.68	3377	98.98
3376	95.68	3376	91.69	3376	98.98
3375	95.68	3375	91.69	3375	98.97
3374	95.67	3374	91.69	3374	98.97
3373	95.68	3373	91.69	3373	98.97
3372	95.68	3372	91.7	3372	98.97
3371	95.69	3371	91.7	3371	98.98
3370	95.69	3370	91.71	3370	98.98
3369	95.69	3369	91.71	3369	98.98
3368	95.68	3368	91.71	3368	98.98
3367	95.67	3367	91.7	3367	98.98
3366	95.67	3366	91.7	3366	98.98
3365	95.66	3365	91.69	3365	98.97
3364	95.66	3364	91.69	3364	98.97
3363	95.67	3363	91.69	3363	98.97
3362	95.68	3362	91.7	3362	98.97
3361	95.69	3361	91.71	3361	98.97
3360	95.7	3360	91.71	3360	98.96
3359	95.69	3359	91.71	3359	98.96
3358	95.68	3358	91.71	3358	98.95
3357	95.68	3357	91.71	3357	98.95
3356	95.67	3356	91.71	3356	98.95
3355	95.68	3355	91.72	3355	98.95
3354	95.69	3354	91.73	3354	98.96
3353	95.69	3353	91.74	3353	98.96
3352	95.7	3352	91.74	3352	98.96
3351	95.7	3351	91.74	3351	98.96
3350	95.7	3350	91.74	3350	98.96
3349	95.69	3349	91.74	3349	98.96
3348	95.69	3348	91.73	3348	98.95
3347	95.69	3347	91.73	3347	98.94
3346	95.69	3346	91.73	3346	98.94
3345	95.69	3345	91.73	3345	98.94
3344	95.7	3344	91.73	3344	98.94
3343	95.7	3343	91.73	3343	98.95
3342	95.7	3342	91.73	3342	98.95
3341	95.7	3341	91.73	3341	98.94
3340	95.7	3340	91.73	3340	98.94
3339	95.69	3339	91.74	3339	98.94
3338	95.69	3338	91.74	3338	98.94
3337	95.69	3337	91.74	3337	98.94
3336	95.69	3336	91.75	3336	98.94
3335	95.7	3335	91.75	3335	98.94
3334	95.7	3334	91.76	3334	98.94
3333	95.7	3333	91.76	3333	98.94
3332	95.7	3332	91.76	3332	98.94
3331	95.69	3331	91.76	3331	98.93
3330	95.69	3330	91.76	3330	98.94
3329	95.69	3329	91.76	3329	98.94
3328	95.7	3328	91.77	3328	98.95
3327	95.71	3327	91.77	3327	98.95
3326	95.71	3326	91.77	3326	98.96
3325	95.71	3325	91.77	3325	98.95
3324	95.7	3324	91.77	3324	98.94
3323	95.7	3323	91.76	3323	98.93
3322	95.69	3322	91.76	3322	98.93
3321	95.69	3321	91.76	3321	98.93
3320	95.69	3320	91.76	3320	98.92
3319	95.69	3319	91.77	3319	98.92
3318	95.69	3318	91.77	3318	98.92
3317	95.69	3317	91.77	3317	98.92
3316	95.69	3316	91.78	3316	98.93
3315	95.69	3315	91.77	3315	98.93
3314	95.7	3314	91.77	3314	98.93
3313	95.7	3313	91.77	3313	98.93
3312	95.7	3312	91.77	3312	98.93
3311	95.7	3311	91.78	3311	98.92
3310	95.71	3310	91.79	3310	98.93
3309	95.71	3309	91.8	3309	98.93
3308	95.71	3308	91.8	3308	98.94
3307	95.72	3307	91.81	3307	98.95
3306	95.72	3306	91.82	3306	98.95
3305	95.73	3305	91.82	3305	98.95
3304	95.73	3304	91.82	3304	98.95
3303	95.73	3303	91.82	3303	98.94
3302	95.73	3302	91.82	3302	98.94
3301	95.73	3301	91.82	3301	98.94
3300	95.73	3300	91.82	3300	98.94
3299	95.74	3299	91.82	3299	98.94
3298	95.75	3298	91.83	3298	98.95
3297	95.75	3297	91.84	3297	98.96
3296	95.75	3296	91.85	3296	98.96
3295	95.75	3295	91.85	3295	98.96
3294	95.74	3294	91.85	3294	98.96
3293	95.74	3293	91.85	3293	98.96
3292	95.74	3292	91.85	3292	98.95
3291	95.74	3291	91.85	3291	98.95
3290	95.74	3290	91.85	3290	98.95
3289	95.74	3289	91.85	3289	98.94
3288	95.74	3288	91.85	3288	98.94
3287	95.74	3287	91.85	3287	98.93
3286	95.74	3286	91.85	3286	98.93
3285	95.74	3285	91.85	3285	98.93
3284	95.74	3284	91.85	3284	98.94
3283	95.74	3283	91.85	3283	98.94
3282	95.73	3282	91.86	3282	98.94
3281	95.73	3281	91.87	3281	98.94
3280	95.74	3280	91.87	3280	98.94
3279	95.75	3279	91.88	3279	98.94
3278	95.76	3278	91.88	3278	98.94
3277	95.77	3277	91.88	3277	98.94
3276	95.77	3276	91.88	3276	98.94
3275	95.77	3275	91.88	3275	98.93
3274	95.76	3274	91.88	3274	98.93
3273	95.76	3273	91.88	3273	98.93
3272	95.76	3272	91.88	3272	98.93
3271	95.76	3271	91.88	3271	98.93
3270	95.75	3270	91.88	3270	98.93
3269	95.74	3269	91.88	3269	98.93
3268	95.73	3268	91.88	3268	98.93
3267	95.73	3267	91.88	3267	98.93
3266	95.73	3266	91.89	3266	98.92
3265	95.73	3265	91.9	3265	98.92
3264	95.75	3264	91.9	3264	98.93
3263	95.76	3263	91.91	3263	98.93
3262	95.77	3262	91.91	3262	98.93
3261	95.77	3261	91.91	3261	98.93
3260	95.78	3260	91.91	3260	98.93
3259	95.79	3259	91.92	3259	98.93
3258	95.79	3258	91.92	3258	98.93
3257	95.79	3257	91.93	3257	98.94
3256	95.78	3256	91.93	3256	98.94
3255	95.76	3255	91.93	3255	98.94
3254	95.76	3254	91.93	3254	98.93
3253	95.75	3253	91.93	3253	98.93
3252	95.75	3252	91.94	3252	98.93
3251	95.75	3251	91.94	3251	98.93
3250	95.75	3250	91.94	3250	98.93
3249	95.76	3249	91.94	3249	98.93
3248	95.77	3248	91.94	3248	98.94
3247	95.78	3247	91.95	3247	98.94
3246	95.78	3246	91.96	3246	98.94
3245	95.78	3245	91.96	3245	98.94
3244	95.78	3244	91.96	3244	98.93
3243	95.77	3243	91.96	3243	98.93
3242	95.76	3242	91.95	3242	98.93
3241	95.76	3241	91.95	3241	98.93
3240	95.76	3240	91.96	3240	98.93
3239	95.76	3239	91.97	3239	98.93
3238	95.76	3238	91.97	3238	98.93
3237	95.76	3237	91.97	3237	98.93
3236	95.76	3236	91.97	3236	98.93
3235	95.78	3235	91.98	3235	98.93
3234	95.79	3234	91.98	3234	98.94
3233	95.8	3233	91.98	3233	98.94
3232	95.81	3232	91.99	3232	98.94
3231	95.81	3231	91.99	3231	98.94
3230	95.81	3230	91.99	3230	98.94
3229	95.8	3229	91.99	3229	98.94
3228	95.79	3228	91.99	3228	98.94
3227	95.77	3227	91.98	3227	98.93
3226	95.76	3226	91.98	3226	98.93
3225	95.75	3225	91.98	3225	98.93
3224	95.76	3224	91.99	3224	98.93
3223	95.76	3223	91.99	3223	98.93
3222	95.77	3222	92	3222	98.93
3221	95.78	3221	92	3221	98.93
3220	95.79	3220	92	3220	98.93
3219	95.79	3219	92.01	3219	98.93
3218	95.79	3218	92.01	3218	98.93
3217	95.79	3217	92.02	3217	98.93
3216	95.79	3216	92.02	3216	98.93
3215	95.79	3215	92.02	3215	98.93
3214	95.8	3214	92.02	3214	98.94
3213	95.8	3213	92.03	3213	98.94
3212	95.8	3212	92.03	3212	98.93
3211	95.8	3211	92.04	3211	98.93
3210	95.8	3210	92.04	3210	98.93
3209	95.8	3209	92.04	3209	98.94
3208	95.8	3208	92.04	3208	98.94
3207	95.8	3207	92.05	3207	98.94
3206	95.8	3206	92.05	3206	98.94
3205	95.8	3205	92.06	3205	98.94
3204	95.8	3204	92.06	3204	98.94
3203	95.81	3203	92.06	3203	98.93
3202	95.81	3202	92.06	3202	98.93
3201	95.8	3201	92.05	3201	98.93
3200	95.8	3200	92.05	3200	98.93
3199	95.79	3199	92.05	3199	98.93
3198	95.79	3198	92.05	3198	98.94
3197	95.79	3197	92.05	3197	98.94
3196	95.79	3196	92.06	3196	98.94
3195	95.79	3195	92.06	3195	98.95
3194	95.8	3194	92.06	3194	98.95
3193	95.8	3193	92.05	3193	98.95
3192	95.81	3192	92.06	3192	98.95
3191	95.81	3191	92.06	3191	98.95
3190	95.81	3190	92.07	3190	98.96
3189	95.81	3189	92.08	3189	98.96
3188	95.81	3188	92.08	3188	98.95
3187	95.81	3187	92.08	3187	98.95
3186	95.8	3186	92.08	3186	98.94
3185	95.8	3185	92.08	3185	98.94
3184	95.79	3184	92.08	3184	98.93
3183	95.79	3183	92.08	3183	98.93
3182	95.79	3182	92.08	3182	98.93
3181	95.79	3181	92.08	3181	98.94
3180	95.8	3180	92.08	3180	98.94
3179	95.8	3179	92.08	3179	98.94
3178	95.8	3178	92.09	3178	98.94
3177	95.8	3177	92.09	3177	98.94
3176	95.79	3176	92.09	3176	98.93
3175	95.79	3175	92.09	3175	98.93
3174	95.8	3174	92.09	3174	98.93
3173	95.8	3173	92.09	3173	98.93
3172	95.8	3172	92.1	3172	98.93
3171	95.79	3171	92.1	3171	98.94
3170	95.79	3170	92.11	3170	98.94
3169	95.79	3169	92.11	3169	98.94
3168	95.79	3168	92.11	3168	98.94
3167	95.79	3167	92.11	3167	98.94
3166	95.8	3166	92.11	3166	98.94
3165	95.8	3165	92.12	3165	98.94
3164	95.81	3164	92.12	3164	98.94
3163	95.81	3163	92.12	3163	98.94
3162	95.82	3162	92.12	3162	98.94
3161	95.82	3161	92.12	3161	98.94
3160	95.82	3160	92.12	3160	98.95
3159	95.83	3159	92.13	3159	98.95
3158	95.83	3158	92.13	3158	98.95
3157	95.82	3157	92.13	3157	98.96
3156	95.82	3156	92.13	3156	98.97
3155	95.81	3155	92.13	3155	98.97
3154	95.81	3154	92.14	3154	98.98
3153	95.81	3153	92.13	3153	98.97
3152	95.8	3152	92.13	3152	98.97
3151	95.81	3151	92.13	3151	98.96
3150	95.81	3150	92.13	3150	98.95
3149	95.82	3149	92.14	3149	98.95
3148	95.82	3148	92.14	3148	98.94
3147	95.81	3147	92.14	3147	98.94
3146	95.81	3146	92.14	3146	98.95
3145	95.81	3145	92.14	3145	98.95
3144	95.81	3144	92.15	3144	98.95
3143	95.8	3143	92.15	3143	98.96
3142	95.8	3142	92.15	3142	98.96
3141	95.8	3141	92.15	3141	98.96
3140	95.8	3140	92.15	3140	98.97
3139	95.8	3139	92.15	3139	98.97
3138	95.81	3138	92.16	3138	98.97
3137	95.81	3137	92.16	3137	98.97
3136	95.82	3136	92.16	3136	98.97
3135	95.82	3135	92.16	3135	98.96
3134	95.82	3134	92.16	3134	98.96
3133	95.81	3133	92.16	3133	98.96
3132	95.81	3132	92.17	3132	98.97
3131	95.82	3131	92.17	3131	98.97
3130	95.82	3130	92.17	3130	98.97
3129	95.82	3129	92.17	3129	98.97
3128	95.83	3128	92.17	3128	98.96
3127	95.83	3127	92.17	3127	98.96
3126	95.84	3126	92.18	3126	98.96
3125	95.84	3125	92.18	3125	98.96
3124	95.85	3124	92.18	3124	98.97
3123	95.85	3123	92.18	3123	98.98
3122	95.84	3122	92.19	3122	98.98
3121	95.83	3121	92.18	3121	98.98
3120	95.83	3120	92.18	3120	98.98
3119	95.82	3119	92.18	3119	98.98
3118	95.83	3118	92.19	3118	98.98
3117	95.84	3117	92.19	3117	98.99
3116	95.85	3116	92.19	3116	99
3115	95.85	3115	92.2	3115	99
3114	95.85	3114	92.2	3114	98.99
3113	95.84	3113	92.19	3113	98.98
3112	95.83	3112	92.19	3112	98.97
3111	95.83	3111	92.19	3111	98.97
3110	95.84	3110	92.2	3110	98.97
3109	95.84	3109	92.21	3109	98.98
3108	95.84	3108	92.21	3108	98.98
3107	95.84	3107	92.21	3107	98.99
3106	95.83	3106	92.21	3106	98.99
3105	95.83	3105	92.21	3105	98.98
3104	95.83	3104	92.21	3104	98.98
3103	95.83	3103	92.21	3103	98.98
3102	95.83	3102	92.2	3102	98.98
3101	95.83	3101	92.21	3101	98.98
3100	95.83	3100	92.21	3100	98.99
3099	95.83	3099	92.21	3099	98.99
3098	95.83	3098	92.21	3098	98.98
3097	95.82	3097	92.21	3097	98.97
3096	95.82	3096	92.2	3096	98.96
3095	95.81	3095	92.2	3095	98.96
3094	95.81	3094	92.2	3094	98.97
3093	95.81	3093	92.2	3093	98.98
3092	95.82	3092	92.2	3092	98.99
3091	95.82	3091	92.21	3091	99
3090	95.82	3090	92.21	3090	99
3089	95.82	3089	92.21	3089	99
3088	95.82	3088	92.21	3088	99
3087	95.83	3087	92.22	3087	98.99
3086	95.83	3086	92.22	3086	98.99
3085	95.84	3085	92.23	3085	98.99
3084	95.84	3084	92.23	3084	98.99
3083	95.84	3083	92.23	3083	98.99
3082	95.85	3082	92.23	3082	99
3081	95.86	3081	92.24	3081	99
3080	95.86	3080	92.25	3080	99
3079	95.86	3079	92.25	3079	99
3078	95.85	3078	92.25	3078	99
3077	95.84	3077	92.25	3077	99
3076	95.83	3076	92.24	3076	98.99
3075	95.82	3075	92.23	3075	98.99
3074	95.82	3074	92.22	3074	98.98
3073	95.82	3073	92.22	3073	98.97
3072	95.82	3072	92.22	3072	98.97
3071	95.82	3071	92.23	3071	98.97
3070	95.83	3070	92.23	3070	98.98
3069	95.83	3069	92.23	3069	98.98
3068	95.84	3068	92.24	3068	98.99
3067	95.84	3067	92.24	3067	98.99
3066	95.84	3066	92.24	3066	99
3065	95.84	3065	92.24	3065	99
3064	95.83	3064	92.25	3064	99
3063	95.82	3063	92.24	3063	99
3062	95.8	3062	92.24	3062	99
3061	95.79	3061	92.24	3061	99
3060	95.79	3060	92.23	3060	99
3059	95.79	3059	92.24	3059	99
3058	95.8	3058	92.24	3058	99.01
3057	95.82	3057	92.25	3057	99.01
3056	95.83	3056	92.25	3056	99.01
3055	95.84	3055	92.26	3055	99.01
3054	95.84	3054	92.26	3054	99
3053	95.84	3053	92.26	3053	99
3052	95.83	3052	92.26	3052	99
3051	95.82	3051	92.25	3051	98.99
3050	95.81	3050	92.25	3050	98.99
3049	95.81	3049	92.25	3049	98.99
3048	95.82	3048	92.25	3048	98.99
3047	95.83	3047	92.25	3047	98.99
3046	95.84	3046	92.26	3046	98.99
3045	95.84	3045	92.26	3045	99
3044	95.85	3044	92.26	3044	99
3043	95.86	3043	92.26	3043	99
3042	95.87	3042	92.26	3042	99
3041	95.87	3041	92.26	3041	99
3040	95.87	3040	92.26	3040	98.99
3039	95.86	3039	92.26	3039	98.99
3038	95.84	3038	92.26	3038	98.99
3037	95.83	3037	92.27	3037	98.99
3036	95.8	3036	92.27	3036	99
3035	95.79	3035	92.27	3035	99
3034	95.78	3034	92.28	3034	99.01
3033	95.79	3033	92.28	3033	99.01
3032	95.82	3032	92.28	3032	99.01
3031	95.83	3031	92.28	3031	99
3030	95.83	3030	92.28	3030	99
3029	95.8	3029	92.27	3029	99
3028	95.78	3028	92.26	3028	98.99
3027	95.77	3027	92.25	3027	98.99
3026	95.79	3026	92.26	3026	98.99
3025	95.81	3025	92.26	3025	98.99
3024	95.83	3024	92.27	3024	98.99
3023	95.83	3023	92.28	3023	99
3022	95.81	3022	92.28	3022	99
3021	95.79	3021	92.29	3021	99
3020	95.78	3020	92.3	3020	99
3019	95.77	3019	92.3	3019	99.01
3018	95.78	3018	92.3	3018	99.01
3017	95.79	3017	92.3	3017	99.02
3016	95.82	3016	92.31	3016	99.02
3015	95.84	3015	92.31	3015	99.03
3014	95.85	3014	92.32	3014	99.03
3013	95.84	3013	92.32	3013	99.04
3012	95.81	3012	92.33	3012	99.04
3011	95.78	3011	92.33	3011	99.04
3010	95.76	3010	92.33	3010	99.04
3009	95.74	3009	92.32	3009	99.03
3008	95.72	3008	92.32	3008	99.03
3007	95.73	3007	92.33	3007	99.02
3006	95.77	3006	92.33	3006	99.02
3005	95.85	3005	92.34	3005	99.03
3004	95.92	3004	92.35	3004	99.03
3003	95.96	3003	92.36	3003	99.04
3002	95.96	3002	92.37	3002	99.04
3001	95.95	3001	92.37	3001	99.05
3000	95.94	3000	92.38	3000	99.05
2999	95.95	2999	92.38	2999	99.06
2998	95.96	2998	92.39	2998	99.06
2997	95.98	2997	92.4	2997	99.07
2996	95.99	2996	92.41	2996	99.08
2995	95.99	2995	92.41	2995	99.08
2994	96	2994	92.42	2994	99.09
2993	95.99	2993	92.42	2993	99.09
2992	95.99	2992	92.43	2992	99.09
2991	95.98	2991	92.43	2991	99.09
2990	95.99	2990	92.43	2990	99.09
2989	96	2989	92.44	2989	99.09
2988	96.01	2988	92.45	2988	99.1
2987	96.01	2987	92.46	2987	99.11
2986	96.01	2986	92.47	2986	99.12
2985	96.03	2985	92.49	2985	99.14
2984	96.06	2984	92.51	2984	99.15
2983	96.1	2983	92.54	2983	99.17
2982	96.13	2982	92.56	2982	99.18
2981	96.13	2981	92.56	2981	99.19
2980	96.12	2980	92.56	2980	99.19
2979	96.11	2979	92.55	2979	99.19
2978	96.1	2978	92.54	2978	99.18
2977	96.1	2977	92.54	2977	99.18
2976	96.09	2976	92.53	2976	99.18
2975	96.08	2975	92.54	2975	99.19
2974	96.07	2974	92.54	2974	99.19
2973	96.07	2973	92.55	2973	99.19
2972	96.08	2972	92.56	2972	99.19
2971	96.09	2971	92.55	2971	99.19
2970	96.08	2970	92.54	2970	99.19
2969	96.07	2969	92.53	2969	99.19
2968	96.06	2968	92.52	2968	99.19
2967	96.05	2967	92.52	2967	99.19
2966	96.05	2966	92.51	2966	99.2
2965	96.05	2965	92.51	2965	99.2
2964	96.06	2964	92.5	2964	99.2
2963	96.05	2963	92.49	2963	99.2
2962	96.03	2962	92.48	2962	99.19
2961	96.01	2961	92.48	2961	99.19
2960	96	2960	92.48	2960	99.19
2959	96	2959	92.48	2959	99.2
2958	96.01	2958	92.48	2958	99.2
2957	96.01	2957	92.48	2957	99.2
2956	96.02	2956	92.48	2956	99.2
2955	96.02	2955	92.48	2955	99.2
2954	96.02	2954	92.48	2954	99.19
2953	96.01	2953	92.48	2953	99.19
2952	96.01	2952	92.47	2952	99.19
2951	96.01	2951	92.47	2951	99.19
2950	96.01	2950	92.46	2950	99.19
2949	96.01	2949	92.46	2949	99.19
2948	95.99	2948	92.46	2948	99.19
2947	95.98	2947	92.45	2947	99.19
2946	95.96	2946	92.45	2946	99.19
2945	95.95	2945	92.45	2945	99.18
2944	95.95	2944	92.44	2944	99.18
2943	95.94	2943	92.44	2943	99.18
2942	95.95	2942	92.44	2942	99.19
2941	95.95	2941	92.45	2941	99.19
2940	95.96	2940	92.46	2940	99.21
2939	95.96	2939	92.46	2939	99.22
2938	95.97	2938	92.46	2938	99.23
2937	95.98	2937	92.46	2937	99.24
2936	95.99	2936	92.47	2936	99.25
2935	96.01	2935	92.47	2935	99.26
2934	96.02	2934	92.48	2934	99.27
2933	96.04	2933	92.48	2933	99.28
2932	96.05	2932	92.49	2932	99.29
2931	96.06	2931	92.49	2931	99.3
2930	96.07	2930	92.5	2930	99.31
2929	96.06	2929	92.5	2929	99.31
2928	96.04	2928	92.5	2928	99.31
2927	96.02	2927	92.5	2927	99.31
2926	96.01	2926	92.5	2926	99.32
2925	96.01	2925	92.51	2925	99.32
2924	96.01	2924	92.51	2924	99.33
2923	96.02	2923	92.51	2923	99.33
2922	96.03	2922	92.51	2922	99.33
2921	96.03	2921	92.51	2921	99.32
2920	96.03	2920	92.51	2920	99.31
2919	96.03	2919	92.51	2919	99.3
2918	96.02	2918	92.51	2918	99.29
2917	96.01	2917	92.5	2917	99.28
2916	96	2916	92.5	2916	99.27
2915	95.98	2915	92.49	2915	99.26
2914	95.97	2914	92.49	2914	99.25
2913	95.96	2913	92.48	2913	99.23
2912	95.96	2912	92.47	2912	99.22
2911	95.96	2911	92.47	2911	99.21
2910	95.95	2910	92.46	2910	99.21
2909	95.95	2909	92.46	2909	99.2
2908	95.94	2908	92.45	2908	99.18
2907	95.93	2907	92.45	2907	99.17
2906	95.92	2906	92.45	2906	99.16
2905	95.91	2905	92.45	2905	99.15
2904	95.91	2904	92.45	2904	99.14
2903	95.91	2903	92.45	2903	99.14
2902	95.91	2902	92.45	2902	99.13
2901	95.91	2901	92.45	2901	99.13
2900	95.91	2900	92.45	2900	99.13
2899	95.9	2899	92.44	2899	99.12
2898	95.89	2898	92.43	2898	99.12
2897	95.88	2897	92.43	2897	99.11
2896	95.87	2896	92.43	2896	99.11
2895	95.87	2895	92.43	2895	99.1
2894	95.86	2894	92.43	2894	99.09
2893	95.85	2893	92.42	2893	99.09
2892	95.85	2892	92.42	2892	99.08
2891	95.85	2891	92.42	2891	99.08
2890	95.85	2890	92.42	2890	99.07
2889	95.85	2889	92.42	2889	99.07
2888	95.85	2888	92.42	2888	99.06
2887	95.84	2887	92.42	2887	99.05
2886	95.84	2886	92.42	2886	99.05
2885	95.84	2885	92.42	2885	99.05
2884	95.83	2884	92.42	2884	99.05
2883	95.83	2883	92.42	2883	99.05
2882	95.83	2882	92.41	2882	99.05
2881	95.83	2881	92.41	2881	99.04
2880	95.83	2880	92.4	2880	99.03
2879	95.82	2879	92.4	2879	99.03
2878	95.81	2878	92.4	2878	99.03
2877	95.81	2877	92.4	2877	99.03
2876	95.8	2876	92.41	2876	99.04
2875	95.79	2875	92.42	2875	99.04
2874	95.78	2874	92.42	2874	99.04
2873	95.78	2873	92.42	2873	99.04
2872	95.78	2872	92.41	2872	99.03
2871	95.79	2871	92.41	2871	99.03
2870	95.78	2870	92.4	2870	99.03
2869	95.78	2869	92.4	2869	99.03
2868	95.78	2868	92.4	2868	99.03
2867	95.78	2867	92.4	2867	99.03
2866	95.78	2866	92.41	2866	99.03
2865	95.78	2865	92.41	2865	99.04
2864	95.79	2864	92.42	2864	99.05
2863	95.8	2863	92.43	2863	99.06
2862	95.81	2862	92.44	2862	99.07
2861	95.81	2861	92.44	2861	99.07
2860	95.82	2860	92.44	2860	99.08
2859	95.82	2859	92.44	2859	99.08
2858	95.82	2858	92.45	2858	99.08
2857	95.82	2857	92.45	2857	99.09
2856	95.82	2856	92.45	2856	99.09
2855	95.82	2855	92.45	2855	99.09
2854	95.82	2854	92.45	2854	99.08
2853	95.82	2853	92.45	2853	99.08
2852	95.81	2852	92.45	2852	99.07
2851	95.8	2851	92.45	2851	99.06
2850	95.79	2850	92.44	2850	99.05
2849	95.76	2849	92.43	2849	99.03
2848	95.74	2848	92.42	2848	99.02
2847	95.73	2847	92.41	2847	99.01
2846	95.72	2846	92.41	2846	98.99
2845	95.71	2845	92.4	2845	98.98
2844	95.7	2844	92.39	2844	98.96
2843	95.68	2843	92.39	2843	98.94
2842	95.67	2842	92.38	2842	98.93
2841	95.66	2841	92.38	2841	98.92
2840	95.65	2840	92.37	2840	98.91
2839	95.65	2839	92.37	2839	98.9
2838	95.65	2838	92.37	2838	98.9
2837	95.64	2837	92.36	2837	98.89
2836	95.64	2836	92.36	2836	98.88
2835	95.63	2835	92.36	2835	98.87
2834	95.61	2834	92.35	2834	98.86
2833	95.6	2833	92.35	2833	98.85
2832	95.59	2832	92.35	2832	98.84
2831	95.58	2831	92.34	2831	98.83
2830	95.57	2830	92.34	2830	98.83
2829	95.57	2829	92.34	2829	98.83
2828	95.56	2828	92.34	2828	98.82
2827	95.57	2827	92.34	2827	98.81
2826	95.57	2826	92.34	2826	98.81
2825	95.57	2825	92.34	2825	98.8
2824	95.57	2824	92.34	2824	98.8
2823	95.56	2823	92.34	2823	98.79
2822	95.55	2822	92.34	2822	98.79
2821	95.54	2821	92.34	2821	98.79
2820	95.53	2820	92.34	2820	98.78
2819	95.52	2819	92.34	2819	98.78
2818	95.51	2818	92.34	2818	98.78
2817	95.51	2817	92.34	2817	98.78
2816	95.51	2816	92.34	2816	98.78
2815	95.52	2815	92.34	2815	98.77
2814	95.52	2814	92.34	2814	98.77
2813	95.52	2813	92.34	2813	98.77
2812	95.52	2812	92.35	2812	98.76
2811	95.51	2811	92.35	2811	98.76
2810	95.5	2810	92.35	2810	98.76
2809	95.5	2809	92.34	2809	98.76
2808	95.51	2808	92.34	2808	98.76
2807	95.51	2807	92.34	2807	98.75
2806	95.51	2806	92.34	2806	98.75
2805	95.5	2805	92.34	2805	98.75
2804	95.5	2804	92.35	2804	98.75
2803	95.49	2803	92.35	2803	98.74
2802	95.48	2802	92.35	2802	98.74
2801	95.48	2801	92.35	2801	98.74
2800	95.48	2800	92.35	2800	98.73
2799	95.47	2799	92.35	2799	98.73
2798	95.47	2798	92.35	2798	98.72
2797	95.47	2797	92.35	2797	98.72
2796	95.47	2796	92.35	2796	98.72
2795	95.47	2795	92.35	2795	98.72
2794	95.46	2794	92.34	2794	98.72
2793	95.46	2793	92.34	2793	98.72
2792	95.45	2792	92.34	2792	98.72
2791	95.45	2791	92.34	2791	98.72
2790	95.45	2790	92.34	2790	98.71
2789	95.44	2789	92.34	2789	98.71
2788	95.44	2788	92.34	2788	98.71
2787	95.44	2787	92.34	2787	98.7
2786	95.44	2786	92.34	2786	98.7
2785	95.44	2785	92.35	2785	98.7
2784	95.45	2784	92.35	2784	98.7
2783	95.44	2783	92.35	2783	98.7
2782	95.44	2782	92.35	2782	98.7
2781	95.43	2781	92.36	2781	98.7
2780	95.42	2780	92.36	2780	98.69
2779	95.41	2779	92.36	2779	98.69
2778	95.41	2778	92.36	2778	98.68
2777	95.42	2777	92.36	2777	98.68
2776	95.42	2776	92.36	2776	98.68
2775	95.42	2775	92.36	2775	98.69
2774	95.42	2774	92.36	2774	98.68
2773	95.41	2773	92.36	2773	98.68
2772	95.41	2772	92.36	2772	98.68
2771	95.41	2771	92.36	2771	98.68
2770	95.41	2770	92.36	2770	98.67
2769	95.41	2769	92.36	2769	98.67
2768	95.41	2768	92.36	2768	98.68
2767	95.41	2767	92.36	2767	98.68
2766	95.41	2766	92.36	2766	98.67
2765	95.4	2765	92.36	2765	98.67
2764	95.39	2764	92.36	2764	98.65
2763	95.38	2763	92.36	2763	98.65
2762	95.38	2762	92.36	2762	98.64
2761	95.38	2761	92.35	2761	98.64
2760	95.39	2760	92.36	2760	98.65
2759	95.39	2759	92.36	2759	98.65
2758	95.39	2758	92.36	2758	98.66
2757	95.39	2757	92.36	2757	98.66
2756	95.38	2756	92.36	2756	98.65
2755	95.37	2755	92.36	2755	98.65
2754	95.37	2754	92.37	2754	98.64
2753	95.36	2753	92.37	2753	98.63
2752	95.36	2752	92.37	2752	98.63
2751	95.36	2751	92.37	2751	98.63
2750	95.35	2750	92.37	2750	98.63
2749	95.35	2749	92.37	2749	98.63
2748	95.35	2748	92.37	2748	98.63
2747	95.36	2747	92.37	2747	98.63
2746	95.36	2746	92.37	2746	98.63
2745	95.36	2745	92.37	2745	98.63
2744	95.36	2744	92.37	2744	98.62
2743	95.36	2743	92.37	2743	98.62
2742	95.35	2742	92.37	2742	98.62
2741	95.35	2741	92.37	2741	98.62
2740	95.35	2740	92.38	2740	98.62
2739	95.35	2739	92.38	2739	98.62
2738	95.35	2738	92.38	2738	98.62
2737	95.34	2737	92.38	2737	98.62
2736	95.34	2736	92.38	2736	98.61
2735	95.34	2735	92.38	2735	98.61
2734	95.33	2734	92.37	2734	98.61
2733	95.33	2733	92.37	2733	98.6
2732	95.33	2732	92.37	2732	98.6
2731	95.33	2731	92.38	2731	98.61
2730	95.34	2730	92.38	2730	98.61
2729	95.33	2729	92.38	2729	98.61
2728	95.33	2728	92.38	2728	98.61
2727	95.32	2727	92.38	2727	98.61
2726	95.32	2726	92.38	2726	98.61
2725	95.32	2725	92.39	2725	98.61
2724	95.32	2724	92.39	2724	98.61
2723	95.32	2723	92.38	2723	98.6
2722	95.32	2722	92.38	2722	98.6
2721	95.32	2721	92.38	2721	98.6
2720	95.32	2720	92.37	2720	98.6
2719	95.32	2719	92.37	2719	98.6
2718	95.32	2718	92.38	2718	98.59
2717	95.32	2717	92.38	2717	98.59
2716	95.31	2716	92.38	2716	98.58
2715	95.3	2715	92.38	2715	98.58
2714	95.3	2714	92.38	2714	98.58
2713	95.29	2713	92.38	2713	98.58
2712	95.29	2712	92.38	2712	98.59
2711	95.3	2711	92.38	2711	98.59
2710	95.3	2710	92.38	2710	98.59
2709	95.3	2709	92.38	2709	98.59
2708	95.29	2708	92.38	2708	98.58
2707	95.29	2707	92.39	2707	98.58
2706	95.29	2706	92.39	2706	98.58
2705	95.3	2705	92.39	2705	98.58
2704	95.3	2704	92.39	2704	98.58
2703	95.3	2703	92.39	2703	98.58
2702	95.3	2702	92.39	2702	98.59
2701	95.3	2701	92.39	2701	98.59
2700	95.3	2700	92.39	2700	98.59
2699	95.3	2699	92.39	2699	98.58
2698	95.3	2698	92.39	2698	98.58
2697	95.3	2697	92.39	2697	98.58
2696	95.3	2696	92.39	2696	98.58
2695	95.31	2695	92.39	2695	98.59
2694	95.32	2694	92.39	2694	98.59
2693	95.32	2693	92.39	2693	98.59
2692	95.33	2692	92.39	2692	98.59
2691	95.33	2691	92.4	2691	98.59
2690	95.32	2690	92.4	2690	98.59
2689	95.32	2689	92.4	2689	98.59
2688	95.31	2688	92.4	2688	98.58
2687	95.31	2687	92.4	2687	98.58
2686	95.31	2686	92.4	2686	98.58
2685	95.3	2685	92.39	2685	98.59
2684	95.3	2684	92.39	2684	98.59
2683	95.29	2683	92.39	2683	98.59
2682	95.29	2682	92.39	2682	98.59
2681	95.29	2681	92.39	2681	98.59
2680	95.29	2680	92.39	2680	98.59
2679	95.29	2679	92.4	2679	98.6
2678	95.3	2678	92.4	2678	98.6
2677	95.3	2677	92.4	2677	98.6
2676	95.29	2676	92.4	2676	98.6
2675	95.29	2675	92.4	2675	98.59
2674	95.3	2674	92.4	2674	98.6
2673	95.3	2673	92.41	2673	98.6
2672	95.31	2672	92.41	2672	98.6
2671	95.31	2671	92.41	2671	98.6
2670	95.31	2670	92.4	2670	98.6
2669	95.31	2669	92.4	2669	98.6
2668	95.31	2668	92.41	2668	98.6
2667	95.31	2667	92.41	2667	98.6
2666	95.32	2666	92.42	2666	98.61
2665	95.32	2665	92.43	2665	98.61
2664	95.32	2664	92.43	2664	98.61
2663	95.33	2663	92.43	2663	98.61
2662	95.34	2662	92.43	2662	98.61
2661	95.35	2661	92.43	2661	98.62
2660	95.36	2660	92.44	2660	98.63
2659	95.36	2659	92.45	2659	98.64
2658	95.37	2658	92.46	2658	98.65
2657	95.38	2657	92.47	2657	98.67
2656	95.39	2656	92.49	2656	98.68
2655	95.41	2655	92.51	2655	98.7
2654	95.42	2654	92.53	2654	98.72
2653	95.44	2653	92.55	2653	98.73
2652	95.46	2652	92.56	2652	98.75
2651	95.48	2651	92.57	2651	98.76
2650	95.5	2650	92.58	2650	98.78
2649	95.52	2649	92.6	2649	98.8
2648	95.54	2648	92.61	2648	98.82
2647	95.56	2647	92.63	2647	98.84
2646	95.58	2646	92.64	2646	98.85
2645	95.6	2645	92.66	2645	98.87
2644	95.61	2644	92.67	2644	98.89
2643	95.63	2643	92.68	2643	98.91
2642	95.65	2642	92.69	2642	98.93
2641	95.67	2641	92.71	2641	98.95
2640	95.69	2640	92.73	2640	98.96
2639	95.71	2639	92.75	2639	98.98
2638	95.73	2638	92.77	2638	99
2637	95.74	2637	92.79	2637	99.02
2636	95.76	2636	92.8	2636	99.04
2635	95.77	2635	92.82	2635	99.05
2634	95.79	2634	92.83	2634	99.07
2633	95.82	2633	92.84	2633	99.08
2632	95.84	2632	92.85	2632	99.1
2631	95.86	2631	92.86	2631	99.12
2630	95.88	2630	92.88	2630	99.13
2629	95.9	2629	92.9	2629	99.15
2628	95.91	2628	92.91	2628	99.16
2627	95.92	2627	92.92	2627	99.17
2626	95.93	2626	92.92	2626	99.18
2625	95.93	2625	92.92	2625	99.19
2624	95.94	2624	92.93	2624	99.2
2623	95.94	2623	92.93	2623	99.2
2622	95.95	2622	92.94	2622	99.21
2621	95.95	2621	92.95	2621	99.21
2620	95.96	2620	92.96	2620	99.22
2619	95.97	2619	92.97	2619	99.23
2618	95.98	2618	92.98	2618	99.24
2617	95.99	2617	92.98	2617	99.25
2616	96	2616	92.99	2616	99.27
2615	96.02	2615	93	2615	99.28
2614	96.03	2614	93	2614	99.29
2613	96.04	2613	93.01	2613	99.3
2612	96.06	2612	93.02	2612	99.31
2611	96.07	2611	93.03	2611	99.32
2610	96.09	2610	93.04	2610	99.33
2609	96.1	2609	93.04	2609	99.33
2608	96.11	2608	93.04	2608	99.34
2607	96.12	2607	93.04	2607	99.34
2606	96.12	2606	93.05	2606	99.35
2605	96.13	2605	93.06	2605	99.36
2604	96.13	2604	93.07	2604	99.36
2603	96.13	2603	93.07	2603	99.36
2602	96.13	2602	93.07	2602	99.37
2601	96.13	2601	93.07	2601	99.37
2600	96.13	2600	93.08	2600	99.38
2599	96.13	2599	93.09	2599	99.39
2598	96.14	2598	93.1	2598	99.4
2597	96.15	2597	93.12	2597	99.41
2596	96.16	2596	93.13	2596	99.42
2595	96.17	2595	93.14	2595	99.43
2594	96.18	2594	93.14	2594	99.44
2593	96.19	2593	93.14	2593	99.44
2592	96.2	2592	93.14	2592	99.44
2591	96.21	2591	93.15	2591	99.44
2590	96.23	2590	93.16	2590	99.44
2589	96.23	2589	93.16	2589	99.45
2588	96.23	2588	93.17	2588	99.45
2587	96.23	2587	93.16	2587	99.46
2586	96.23	2586	93.16	2586	99.46
2585	96.23	2585	93.15	2585	99.46
2584	96.24	2584	93.15	2584	99.46
2583	96.24	2583	93.15	2583	99.47
2582	96.25	2582	93.16	2582	99.48
2581	96.25	2581	93.17	2581	99.48
2580	96.25	2580	93.18	2580	99.49
2579	96.25	2579	93.19	2579	99.49
2578	96.25	2578	93.2	2578	99.49
2577	96.25	2577	93.2	2577	99.5
2576	96.25	2576	93.2	2576	99.5
2575	96.27	2575	93.2	2575	99.51
2574	96.28	2574	93.2	2574	99.52
2573	96.28	2573	93.21	2573	99.51
2572	96.26	2572	93.21	2572	99.5
2571	96.24	2571	93.21	2571	99.5
2570	96.21	2570	93.21	2570	99.49
2569	96.2	2569	93.21	2569	99.49
2568	96.21	2568	93.22	2568	99.49
2567	96.22	2567	93.22	2567	99.49
2566	96.24	2566	93.22	2566	99.48
2565	96.26	2565	93.22	2565	99.48
2564	96.27	2564	93.22	2564	99.48
2563	96.28	2563	93.22	2563	99.47
2562	96.29	2562	93.22	2562	99.47
2561	96.29	2561	93.22	2561	99.48
2560	96.29	2560	93.22	2560	99.5
2559	96.28	2559	93.23	2559	99.52
2558	96.28	2558	93.24	2558	99.53
2557	96.27	2557	93.24	2557	99.53
2556	96.25	2556	93.24	2556	99.53
2555	96.24	2555	93.24	2555	99.52
2554	96.23	2554	93.24	2554	99.52
2553	96.24	2553	93.25	2553	99.52
2552	96.25	2552	93.26	2552	99.51
2551	96.25	2551	93.26	2551	99.51
2550	96.25	2550	93.26	2550	99.51
2549	96.24	2549	93.25	2549	99.5
2548	96.23	2548	93.25	2548	99.49
2547	96.23	2547	93.25	2547	99.49
2546	96.23	2546	93.25	2546	99.48
2545	96.23	2545	93.26	2545	99.48
2544	96.22	2544	93.26	2544	99.47
2543	96.21	2543	93.26	2543	99.47
2542	96.2	2542	93.27	2542	99.46
2541	96.19	2541	93.27	2541	99.46
2540	96.18	2540	93.27	2540	99.45
2539	96.18	2539	93.28	2539	99.45
2538	96.19	2538	93.28	2538	99.45
2537	96.2	2537	93.29	2537	99.46
2536	96.21	2536	93.29	2536	99.47
2535	96.21	2535	93.29	2535	99.47
2534	96.2	2534	93.28	2534	99.47
2533	96.19	2533	93.27	2533	99.46
2532	96.19	2532	93.27	2532	99.46
2531	96.18	2531	93.27	2531	99.45
2530	96.18	2530	93.27	2530	99.45
2529	96.17	2529	93.28	2529	99.44
2528	96.16	2528	93.29	2528	99.44
2527	96.16	2527	93.29	2527	99.43
2526	96.17	2526	93.29	2526	99.43
2525	96.17	2525	93.29	2525	99.42
2524	96.16	2524	93.29	2524	99.42
2523	96.16	2523	93.3	2523	99.42
2522	96.15	2522	93.31	2522	99.43
2521	96.15	2521	93.32	2521	99.43
2520	96.16	2520	93.32	2520	99.43
2519	96.17	2519	93.32	2519	99.42
2518	96.16	2518	93.31	2518	99.4
2517	96.15	2517	93.3	2517	99.39
2516	96.14	2516	93.3	2516	99.38
2515	96.14	2515	93.3	2515	99.39
2514	96.13	2514	93.3	2514	99.39
2513	96.12	2513	93.3	2513	99.38
2512	96.1	2512	93.3	2512	99.38
2511	96.09	2511	93.29	2511	99.37
2510	96.1	2510	93.29	2510	99.37
2509	96.1	2509	93.3	2509	99.37
2508	96.1	2508	93.3	2508	99.36
2507	96.09	2507	93.3	2507	99.35
2506	96.08	2506	93.3	2506	99.34
2505	96.06	2505	93.3	2505	99.33
2504	96.06	2504	93.3	2504	99.33
2503	96.06	2503	93.31	2503	99.34
2502	96.07	2502	93.32	2502	99.34
2501	96.08	2501	93.32	2501	99.34
2500	96.07	2500	93.32	2500	99.33
2499	96.06	2499	93.32	2499	99.33
2498	96.05	2498	93.32	2498	99.32
2497	96.04	2497	93.32	2497	99.32
2496	96.04	2496	93.32	2496	99.33
2495	96.03	2495	93.33	2495	99.33
2494	96.02	2494	93.33	2494	99.32
2493	96.02	2493	93.33	2493	99.31
2492	96.01	2492	93.32	2492	99.3
2491	96	2491	93.32	2491	99.29
2490	96	2490	93.32	2490	99.28
2489	95.99	2489	93.32	2489	99.28
2488	95.98	2488	93.33	2488	99.27
2487	95.99	2487	93.33	2487	99.27
2486	95.99	2486	93.33	2486	99.26
2485	96	2485	93.33	2485	99.26
2484	95.99	2484	93.32	2484	99.26
2483	95.98	2483	93.32	2483	99.26
2482	95.97	2482	93.33	2482	99.26
2481	95.97	2481	93.33	2481	99.26
2480	95.98	2480	93.34	2480	99.26
2479	95.98	2479	93.34	2479	99.25
2478	95.99	2478	93.33	2478	99.25
2477	95.99	2477	93.33	2477	99.24
2476	95.98	2476	93.34	2476	99.24
2475	95.98	2475	93.34	2475	99.23
2474	95.97	2474	93.34	2474	99.23
2473	95.95	2473	93.34	2473	99.22
2472	95.94	2472	93.34	2472	99.22
2471	95.92	2471	93.34	2471	99.21
2470	95.9	2470	93.33	2470	99.2
2469	95.88	2469	93.33	2469	99.2
2468	95.87	2468	93.32	2468	99.19
2467	95.86	2467	93.33	2467	99.18
2466	95.86	2466	93.33	2466	99.18
2465	95.86	2465	93.33	2465	99.17
2464	95.86	2464	93.33	2464	99.16
2463	95.86	2463	93.33	2463	99.15
2462	95.86	2462	93.32	2462	99.15
2461	95.87	2461	93.33	2461	99.15
2460	95.88	2460	93.33	2460	99.15
2459	95.9	2459	93.34	2459	99.15
2458	95.9	2458	93.35	2458	99.15
2457	95.9	2457	93.36	2457	99.15
2456	95.89	2456	93.36	2456	99.15
2455	95.87	2455	93.35	2455	99.14
2454	95.85	2454	93.34	2454	99.13
2453	95.84	2453	93.32	2453	99.12
2452	95.83	2452	93.32	2452	99.11
2451	95.82	2451	93.33	2451	99.11
2450	95.82	2450	93.33	2450	99.12
2449	95.82	2449	93.35	2449	99.12
2448	95.82	2448	93.35	2448	99.13
2447	95.83	2447	93.36	2447	99.13
2446	95.83	2446	93.36	2446	99.12
2445	95.84	2445	93.36	2445	99.11
2444	95.83	2444	93.36	2444	99.1
2443	95.83	2443	93.36	2443	99.1
2442	95.83	2442	93.37	2442	99.1
2441	95.82	2441	93.38	2441	99.1
2440	95.82	2440	93.38	2440	99.1
2439	95.82	2439	93.38	2439	99.11
2438	95.82	2438	93.38	2438	99.1
2437	95.82	2437	93.37	2437	99.1
2436	95.82	2436	93.37	2436	99.09
2435	95.82	2435	93.37	2435	99.08
2434	95.81	2434	93.37	2434	99.08
2433	95.81	2433	93.38	2433	99.08
2432	95.8	2432	93.38	2432	99.08
2431	95.79	2431	93.39	2431	99.07
2430	95.78	2430	93.39	2430	99.06
2429	95.77	2429	93.39	2429	99.05
2428	95.76	2428	93.38	2428	99.05
2427	95.76	2427	93.38	2427	99.05
2426	95.76	2426	93.38	2426	99.04
2425	95.75	2425	93.37	2425	99.03
2424	95.73	2424	93.36	2424	99.02
2423	95.71	2423	93.36	2423	99.01
2422	95.71	2422	93.35	2422	99
2421	95.72	2421	93.35	2421	99
2420	95.73	2420	93.35	2420	99.01
2419	95.74	2419	93.36	2419	99.01
2418	95.74	2418	93.36	2418	99.01
2417	95.74	2417	93.36	2417	99.01
2416	95.74	2416	93.37	2416	99.01
2415	95.73	2415	93.37	2415	99
2414	95.72	2414	93.37	2414	99.01
2413	95.71	2413	93.37	2413	99.01
2412	95.71	2412	93.37	2412	99.01
2411	95.7	2411	93.37	2411	99
2410	95.69	2410	93.37	2410	98.99
2409	95.68	2409	93.37	2409	98.98
2408	95.68	2408	93.37	2408	98.97
2407	95.68	2407	93.36	2407	98.97
2406	95.67	2406	93.35	2406	98.96
2405	95.67	2405	93.34	2405	98.95
2404	95.67	2404	93.34	2404	98.94
2403	95.66	2403	93.34	2403	98.93
2402	95.65	2402	93.35	2402	98.93
2401	95.65	2401	93.35	2401	98.92
2400	95.64	2400	93.35	2400	98.92
2399	95.64	2399	93.35	2399	98.92
2398	95.64	2398	93.34	2398	98.91
2397	95.64	2397	93.34	2397	98.91
2396	95.64	2396	93.33	2396	98.9
2395	95.64	2395	93.33	2395	98.89
2394	95.63	2394	93.32	2394	98.89
2393	95.62	2393	93.31	2393	98.88
2392	95.61	2392	93.31	2392	98.87
2391	95.6	2391	93.31	2391	98.87
2390	95.59	2390	93.3	2390	98.87
2389	95.58	2389	93.3	2389	98.86
2388	95.57	2388	93.3	2388	98.86
2387	95.57	2387	93.29	2387	98.85
2386	95.57	2386	93.29	2386	98.84
2385	95.56	2385	93.29	2385	98.84
2384	95.56	2384	93.28	2384	98.83
2383	95.55	2383	93.28	2383	98.83
2382	95.55	2382	93.28	2382	98.82
2381	95.55	2381	93.28	2381	98.82
2380	95.55	2380	93.28	2380	98.82
2379	95.56	2379	93.29	2379	98.81
2378	95.56	2378	93.28	2378	98.81
2377	95.55	2377	93.28	2377	98.79
2376	95.53	2376	93.27	2376	98.78
2375	95.5	2375	93.26	2375	98.77
2374	95.49	2374	93.26	2374	98.77
2373	95.48	2373	93.27	2373	98.77
2372	95.49	2372	93.29	2372	98.78
2371	95.51	2371	93.31	2371	98.79
2370	95.52	2370	93.33	2370	98.8
2369	95.53	2369	93.34	2369	98.8
2368	95.52	2368	93.33	2368	98.79
2367	95.51	2367	93.32	2367	98.77
2366	95.49	2366	93.3	2366	98.74
2365	95.47	2365	93.28	2365	98.71
2364	95.45	2364	93.26	2364	98.68
2363	95.43	2363	93.23	2363	98.67
2362	95.41	2362	93.21	2362	98.65
2361	95.4	2361	93.19	2361	98.63
2360	95.4	2360	93.18	2360	98.62
2359	95.41	2359	93.2	2359	98.61
2358	95.41	2358	93.22	2358	98.61
2357	95.41	2357	93.24	2357	98.63
2356	95.4	2356	93.25	2356	98.65
2355	95.39	2355	93.24	2355	98.65
2354	95.38	2354	93.22	2354	98.65
2353	95.39	2353	93.2	2353	98.65
2352	95.41	2352	93.22	2352	98.65
2351	95.42	2351	93.24	2351	98.61
2350	95.41	2350	93.24	2350	98.53
2349	95.36	2349	93.21	2349	98.46
2348	95.32	2348	93.15	2348	98.45
2347	95.31	2347	93.1	2347	98.49
2346	95.33	2346	93.09	2346	98.56
2345	95.34	2345	93.13	2345	98.59
2344	95.34	2344	93.16	2344	98.58
2343	95.31	2343	93.17	2343	98.54
2342	95.29	2342	93.16	2342	98.52
2341	95.29	2341	93.17	2341	98.53
2340	95.3	2340	93.18	2340	98.55
2339	95.32	2339	93.19	2339	98.57
2338	95.33	2338	93.19	2338	98.58
2337	95.34	2337	93.2	2337	98.58
2336	95.34	2336	93.22	2336	98.58
2335	95.33	2335	93.23	2335	98.58
2334	95.33	2334	93.23	2334	98.59
2333	95.35	2333	93.23	2333	98.61
2332	95.37	2332	93.23	2332	98.63
2331	95.37	2331	93.22	2331	98.63
2330	95.34	2330	93.21	2330	98.62
2329	95.31	2329	93.19	2329	98.6
2328	95.27	2328	93.16	2328	98.57
2327	95.24	2327	93.14	2327	98.54
2326	95.21	2326	93.12	2326	98.51
2325	95.2	2325	93.13	2325	98.5
2324	95.2	2324	93.15	2324	98.51
2323	95.23	2323	93.19	2323	98.54
2322	95.26	2322	93.22	2322	98.59
2321	95.3	2321	93.24	2321	98.62
2320	95.33	2320	93.24	2320	98.64
2319	95.35	2319	93.23	2319	98.64
2318	95.37	2318	93.23	2318	98.63
2317	95.38	2317	93.23	2317	98.62
2316	95.4	2316	93.24	2316	98.62
2315	95.41	2315	93.25	2315	98.63
2314	95.43	2314	93.26	2314	98.66
2313	95.45	2313	93.28	2313	98.68
2312	95.47	2312	93.29	2312	98.7
2311	95.49	2311	93.31	2311	98.71
2310	95.51	2310	93.33	2310	98.73
2309	95.54	2309	93.35	2309	98.74
2308	95.56	2308	93.36	2308	98.75
2307	95.57	2307	93.37	2307	98.76
2306	95.57	2306	93.37	2306	98.76
2305	95.56	2305	93.38	2305	98.75
2304	95.55	2304	93.37	2304	98.75
2303	95.55	2303	93.37	2303	98.75
2302	95.56	2302	93.37	2302	98.75
2301	95.59	2301	93.37	2301	98.76
2300	95.61	2300	93.38	2300	98.77
2299	95.62	2299	93.4	2299	98.78
2298	95.61	2298	93.41	2298	98.79
2297	95.59	2297	93.42	2297	98.8
2296	95.57	2296	93.42	2296	98.8
2295	95.55	2295	93.4	2295	98.79
2294	95.55	2294	93.39	2294	98.79
2293	95.55	2293	93.39	2293	98.79
2292	95.56	2292	93.4	2292	98.8
2291	95.58	2291	93.42	2291	98.81
2290	95.59	2290	93.44	2290	98.83
2289	95.61	2289	93.45	2289	98.84
2288	95.63	2288	93.45	2288	98.85
2287	95.65	2287	93.46	2287	98.85
2286	95.66	2286	93.47	2286	98.85
2285	95.66	2285	93.49	2285	98.85
2284	95.66	2284	93.51	2284	98.87
2283	95.67	2283	93.53	2283	98.88
2282	95.68	2282	93.53	2282	98.88
2281	95.7	2281	93.53	2281	98.89
2280	95.72	2280	93.53	2280	98.89
2279	95.73	2279	93.54	2279	98.9
2278	95.73	2278	93.54	2278	98.91
2277	95.71	2277	93.55	2277	98.92
2276	95.7	2276	93.55	2276	98.94
2275	95.69	2275	93.55	2275	98.96
2274	95.7	2274	93.55	2274	98.97
2273	95.73	2273	93.55	2273	98.98
2272	95.77	2272	93.55	2272	98.98
2271	95.8	2271	93.55	2271	98.97
2270	95.81	2270	93.57	2270	98.97
2269	95.81	2269	93.58	2269	98.97
2268	95.79	2268	93.58	2268	98.97
2267	95.78	2267	93.58	2267	98.98
2266	95.79	2266	93.57	2266	98.98
2265	95.82	2265	93.57	2265	98.99
2264	95.84	2264	93.58	2264	99
2263	95.87	2263	93.59	2263	99
2262	95.88	2262	93.59	2262	98.99
2261	95.89	2261	93.59	2261	98.98
2260	95.88	2260	93.6	2260	98.97
2259	95.87	2259	93.6	2259	98.98
2258	95.84	2258	93.6	2258	98.98
2257	95.82	2257	93.6	2257	98.99
2256	95.8	2256	93.61	2256	99
2255	95.81	2255	93.61	2255	99
2254	95.83	2254	93.61	2254	99.02
2253	95.84	2253	93.61	2253	99.03
2252	95.86	2252	93.61	2252	99.05
2251	95.87	2251	93.6	2251	99.06
2250	95.89	2250	93.61	2250	99.07
2249	95.89	2249	93.62	2249	99.08
2248	95.88	2248	93.64	2248	99.08
2247	95.86	2247	93.65	2247	99.06
2246	95.85	2246	93.66	2246	99.05
2245	95.84	2245	93.66	2245	99.04
2244	95.83	2244	93.65	2244	99.05
2243	95.82	2243	93.65	2243	99.06
2242	95.83	2242	93.66	2242	99.07
2241	95.84	2241	93.66	2241	99.07
2240	95.86	2240	93.67	2240	99.05
2239	95.88	2239	93.66	2239	99.05
2238	95.91	2238	93.65	2238	99.05
2237	95.93	2237	93.65	2237	99.08
2236	95.94	2236	93.66	2236	99.12
2235	95.94	2235	93.67	2235	99.14
2234	95.94	2234	93.67	2234	99.14
2233	95.92	2233	93.65	2233	99.11
2232	95.9	2232	93.63	2232	99.09
2231	95.88	2231	93.62	2231	99.08
2230	95.85	2230	93.62	2230	99.1
2229	95.84	2229	93.64	2229	99.13
2228	95.87	2228	93.67	2228	99.17
2227	95.91	2227	93.69	2227	99.2
2226	95.95	2226	93.71	2226	99.22
2225	95.97	2225	93.71	2225	99.22
2224	95.97	2224	93.72	2224	99.22
2223	95.97	2223	93.72	2223	99.21
2222	95.99	2222	93.71	2222	99.19
2221	96	2221	93.7	2221	99.17
2220	96	2220	93.68	2220	99.17
2219	96	2219	93.67	2219	99.17
2218	96	2218	93.65	2218	99.19
2217	95.99	2217	93.64	2217	99.2
2216	95.98	2216	93.65	2216	99.2
2215	95.97	2215	93.66	2215	99.2
2214	95.97	2214	93.68	2214	99.21
2213	95.98	2213	93.7	2213	99.21
2212	95.99	2212	93.71	2212	99.21
2211	96	2211	93.72	2211	99.21
2210	96	2210	93.72	2210	99.2
2209	95.98	2209	93.72	2209	99.18
2208	95.94	2208	93.72	2208	99.18
2207	95.92	2207	93.7	2207	99.17
2206	95.92	2206	93.67	2206	99.17
2205	95.93	2205	93.64	2205	99.17
2204	95.94	2204	93.62	2204	99.17
2203	95.96	2203	93.62	2203	99.18
2202	95.97	2202	93.65	2202	99.2
2201	95.97	2201	93.68	2201	99.21
2200	95.97	2200	93.69	2200	99.21
2199	95.98	2199	93.67	2199	99.21
2198	96.01	2198	93.66	2198	99.21
2197	96.03	2197	93.66	2197	99.2
2196	96.05	2196	93.67	2196	99.19
2195	96.07	2195	93.67	2195	99.17
2194	96.08	2194	93.66	2194	99.15
2193	96.07	2193	93.65	2193	99.15
2192	96.03	2192	93.66	2192	99.16
2191	95.97	2191	93.68	2191	99.17
2190	95.91	2190	93.71	2190	99.17
2189	95.87	2189	93.73	2189	99.17
2188	95.86	2188	93.74	2188	99.18
2187	95.91	2187	93.75	2187	99.23
2186	96	2186	93.77	2186	99.28
2185	96.07	2185	93.8	2185	99.31
2184	96.1	2184	93.8	2184	99.32
2183	96.09	2183	93.79	2183	99.3
2182	96.06	2182	93.75	2182	99.29
2181	96.03	2181	93.72	2181	99.29
2180	96.01	2180	93.72	2180	99.3
2179	96	2179	93.73	2179	99.31
2178	95.99	2178	93.78	2178	99.34
2177	95.99	2177	93.83	2177	99.36
2176	95.99	2176	93.85	2176	99.37
2175	96	2175	93.84	2175	99.35
2174	96.04	2174	93.81	2174	99.32
2173	96.09	2173	93.8	2173	99.32
2172	96.12	2172	93.8	2172	99.32
2171	96.11	2171	93.8	2171	99.31
2170	96.05	2170	93.78	2170	99.29
2169	95.99	2169	93.78	2169	99.29
2168	95.95	2168	93.79	2168	99.3
2167	95.94	2167	93.82	2167	99.33
2166	95.95	2166	93.85	2166	99.36
2165	95.96	2165	93.87	2165	99.38
2164	95.98	2164	93.87	2164	99.4
2163	96	2163	93.86	2163	99.41
2162	96.01	2162	93.83	2162	99.4
2161	96	2161	93.79	2161	99.38
2160	96.02	2160	93.77	2160	99.38
2159	96.12	2159	93.79	2159	99.41
2158	96.29	2158	93.85	2158	99.48
2157	96.44	2157	93.94	2157	99.55
2156	96.49	2156	93.99	2156	99.61
2155	96.44	2155	93.99	2155	99.61
2154	96.34	2154	93.94	2154	99.58
2153	96.25	2153	93.87	2153	99.53
2152	96.17	2152	93.82	2152	99.49
2151	96.11	2151	93.77	2151	99.45
2150	96.03	2150	93.75	2150	99.41
2149	95.96	2149	93.74	2149	99.39
2148	95.93	2148	93.76	2148	99.39
2147	95.96	2147	93.79	2147	99.4
2146	96.02	2146	93.8	2146	99.41
2145	96.08	2145	93.8	2145	99.42
2144	96.1	2144	93.8	2144	99.43
2143	96.11	2143	93.8	2143	99.44
2142	96.13	2142	93.78	2142	99.44
2141	96.17	2141	93.76	2141	99.44
2140	96.2	2140	93.73	2140	99.46
2139	96.22	2139	93.73	2139	99.46
2138	96.19	2138	93.73	2138	99.44
2137	96.12	2137	93.74	2137	99.4
2136	96.05	2136	93.74	2136	99.37
2135	96.03	2135	93.74	2135	99.38
2134	96.06	2134	93.75	2134	99.42
2133	96.12	2133	93.77	2133	99.47
2132	96.17	2132	93.79	2132	99.49
2131	96.2	2131	93.8	2131	99.48
2130	96.21	2130	93.79	2130	99.45
2129	96.21	2129	93.78	2129	99.42
2128	96.21	2128	93.78	2128	99.41
2127	96.19	2127	93.78	2127	99.41
2126	96.15	2126	93.77	2126	99.4
2125	96.09	2125	93.75	2125	99.4
2124	96.04	2124	93.73	2124	99.39
2123	96.01	2123	93.72	2123	99.39
2122	96	2122	93.71	2122	99.4
2121	96	2121	93.71	2121	99.4
2120	95.99	2120	93.71	2120	99.4
2119	95.98	2119	93.72	2119	99.39
2118	95.99	2118	93.73	2118	99.38
2117	96.03	2117	93.75	2117	99.39
2116	96.06	2116	93.76	2116	99.39
2115	96.07	2115	93.76	2115	99.39
2114	96.06	2114	93.75	2114	99.37
2113	96.06	2113	93.73	2113	99.35
2112	96.06	2112	93.71	2112	99.33
2111	96.07	2111	93.7	2111	99.33
2110	96.06	2110	93.69	2110	99.32
2109	96.04	2109	93.7	2109	99.31
2108	96.02	2108	93.71	2108	99.31
2107	96.01	2107	93.72	2107	99.3
2106	96	2106	93.72	2106	99.3
2105	95.98	2105	93.71	2105	99.3
2104	95.96	2104	93.71	2104	99.31
2103	95.96	2103	93.71	2103	99.31
2102	95.98	2102	93.71	2102	99.32
2101	96.02	2101	93.71	2101	99.33
2100	96.06	2100	93.71	2100	99.34
2099	96.08	2099	93.71	2099	99.33
2098	96.07	2098	93.7	2098	99.32
2097	96.05	2097	93.69	2097	99.32
2096	96.03	2096	93.7	2096	99.33
2095	96.02	2095	93.72	2095	99.37
2094	96.02	2094	93.73	2094	99.4
2093	96.02	2093	93.73	2093	99.4
2092	96.02	2092	93.73	2092	99.39
2091	96.03	2091	93.72	2091	99.36
2090	96.04	2090	93.72	2090	99.35
2089	96.05	2089	93.72	2089	99.36
2088	96.05	2088	93.72	2088	99.37
2087	96.05	2087	93.72	2087	99.39
2086	96.03	2086	93.73	2086	99.41
2085	96	2085	93.75	2085	99.43
2084	95.96	2084	93.77	2084	99.45
2083	95.93	2083	93.78	2083	99.44
2082	95.93	2082	93.77	2082	99.42
2081	95.96	2081	93.75	2081	99.39
2080	95.99	2080	93.74	2080	99.38
2079	96.02	2079	93.74	2079	99.37
2078	96.06	2078	93.74	2078	99.36
2077	96.09	2077	93.75	2077	99.35
2076	96.1	2076	93.76	2076	99.36
2075	96.07	2075	93.78	2075	99.37
2074	96.04	2074	93.79	2074	99.4
2073	96.01	2073	93.79	2073	99.42
2072	96	2072	93.78	2072	99.43
2071	95.99	2071	93.77	2071	99.43
2070	95.97	2070	93.77	2070	99.43
2069	95.96	2069	93.77	2069	99.43
2068	95.99	2068	93.78	2068	99.44
2067	96.05	2067	93.8	2067	99.43
2066	96.1	2066	93.81	2066	99.43
2065	96.1	2065	93.82	2065	99.42
2064	96.08	2064	93.82	2064	99.41
2063	96.06	2063	93.82	2063	99.42
2062	96.04	2062	93.79	2062	99.44
2061	96.01	2061	93.77	2061	99.46
2060	95.99	2060	93.74	2060	99.47
2059	96	2059	93.72	2059	99.46
2058	96.02	2058	93.7	2058	99.43
2057	96.01	2057	93.7	2057	99.4
2056	95.97	2056	93.7	2056	99.39
2055	95.95	2055	93.72	2055	99.41
2054	95.96	2054	93.75	2054	99.45
2053	95.97	2053	93.78	2053	99.48
2052	95.93	2052	93.8	2052	99.46
2051	95.83	2051	93.79	2051	99.42
2050	95.74	2050	93.77	2050	99.37
2049	95.73	2049	93.76	2049	99.34
2048	95.84	2048	93.76	2048	99.34
2047	96.01	2047	93.76	2047	99.36
2046	96.13	2046	93.73	2046	99.4
2045	96.16	2045	93.71	2045	99.44
2044	96.11	2044	93.73	2044	99.5
2043	96.05	2043	93.77	2043	99.55
2042	96.02	2042	93.82	2042	99.57
2041	96.05	2041	93.83	2041	99.57
2040	96.1	2040	93.83	2040	99.57
2039	96.1	2039	93.81	2039	99.56
2038	96	2038	93.78	2038	99.54
2037	95.81	2037	93.76	2037	99.5
2036	95.69	2036	93.75	2036	99.47
2035	95.74	2035	93.76	2035	99.47
2034	95.92	2034	93.78	2034	99.5
2033	96.07	2033	93.81	2033	99.54
2032	96.08	2032	93.84	2032	99.56
2031	96.05	2031	93.86	2031	99.55
2030	96.14	2030	93.87	2030	99.55
2029	96.35	2029	93.89	2029	99.57
2028	96.54	2028	93.89	2028	99.59
2027	96.5	2027	93.86	2027	99.61
2026	96.24	2026	93.82	2026	99.6
2025	95.91	2025	93.8	2025	99.58
2024	95.72	2024	93.81	2024	99.58
2023	95.7	2023	93.85	2023	99.61
2022	95.75	2022	93.9	2022	99.65
2021	95.77	2021	93.95	2021	99.69
2020	95.72	2020	93.99	2020	99.69
2019	95.64	2019	93.99	2019	99.65
2018	95.56	2018	93.95	2018	99.58
2017	95.53	2017	93.9	2017	99.5
2016	95.6	2016	93.86	2016	99.45
2015	95.8	2015	93.85	2015	99.45
2014	96.08	2014	93.86	2014	99.48
2013	96.28	2013	93.88	2013	99.54
2012	96.29	2012	93.91	2012	99.59
2011	96.03	2011	93.93	2011	99.62
2010	95.66	2010	93.95	2010	99.62
2009	95.47	2009	93.94	2009	99.6
2008	95.7	2008	93.93	2008	99.58
2007	96.26	2007	93.9	2007	99.58
2006	96.79	2006	93.86	2006	99.58
2005	97.02	2005	93.84	2005	99.57
2004	96.98	2004	93.85	2004	99.54
2003	96.88	2003	93.87	2003	99.53
2002	96.8	2002	93.88	2002	99.53
[truncated: 1,402 more rows]

## Sheet: Fig. 2d
Field [G]	With FA (Exp.)	Field [G]	With FA (Sim.)	Field [G]	Without FA (Exp.)	Field [G]	Without FA (Sim.)
3375	0.02	3375	-6.03e-06	3375	-0.56	3375	-0.6
3375.1	0.01	3375.1	-5.97e-06	3375.1	-0.56	3375.1	-0.6
3375.2	0.01	3375.2	-5.91e-06	3375.2	-0.56	3375.2	-0.6
3375.3	-0.000352	3375.3	-5.85e-06	3375.3	-0.57	3375.3	-0.6
3375.4	0	3375.4	-5.78e-06	3375.4	-0.58	3375.4	-0.6
3375.5	-0.01	3375.5	-5.72e-06	3375.5	-0.58	3375.5	-0.6
3375.6	-0.01	3375.6	-5.66e-06	3375.6	-0.58	3375.6	-0.6
3375.7	0	3375.7	-5.59e-06	3375.7	-0.59	3375.7	-0.6
3375.8	0	3375.8	-5.52e-06	3375.8	-0.59	3375.8	-0.6
3375.9	0.01	3375.9	-5.46e-06	3375.9	-0.58	3375.9	-0.6
3376	0.01	3376	-5.39e-06	3376	-0.58	3376	-0.6
3376.1	0.02	3376.1	-5.32e-06	3376.1	-0.59	3376.1	-0.6
3376.2	0.02	3376.2	-5.25e-06	3376.2	-0.59	3376.2	-0.6
3376.3	0.02	3376.3	-5.18e-06	3376.3	-0.59	3376.3	-0.6
3376.4	0.02	3376.4	-5.1e-06	3376.4	-0.6	3376.4	-0.6
3376.5	0.02	3376.5	-5.03e-06	3376.5	-0.6	3376.5	-0.6
3376.6	0.02	3376.6	-4.95e-06	3376.6	-0.61	3376.6	-0.6
3376.7	0.02	3376.7	-4.88e-06	3376.7	-0.62	3376.7	-0.6
3376.8	0.02	3376.8	-4.8e-06	3376.8	-0.63	3376.8	-0.6
3376.9	0.02	3376.9	-4.72e-06	3376.9	-0.63	3376.9	-0.6
3377	0.02	3377	-4.64e-06	3377	-0.63	3377	-0.6
3377.1	0.02	3377.1	-4.56e-06	3377.1	-0.63	3377.1	-0.6
3377.2	0.02	3377.2	-4.48e-06	3377.2	-0.63	3377.2	-0.6
3377.3	0.01	3377.3	-4.39e-06	3377.3	-0.63	3377.3	-0.6
3377.4	0.01	3377.4	-4.31e-06	3377.4	-0.62	3377.4	-0.6
3377.5	0.01	3377.5	-4.22e-06	3377.5	-0.62	3377.5	-0.6
3377.6	0.02	3377.6	-4.13e-06	3377.6	-0.61	3377.6	-0.6
3377.7	0.02	3377.7	-4.04e-06	3377.7	-0.6	3377.7	-0.6
3377.8	0.03	3377.8	-3.95e-06	3377.8	-0.6	3377.8	-0.6
3377.9	0.03	3377.9	-3.86e-06	3377.9	-0.59	3377.9	-0.6
3378	0.04	3378	-3.76e-06	3378	-0.59	3378	-0.6
3378.1	0.03	3378.1	-3.67e-06	3378.1	-0.6	3378.1	-0.6
3378.2	0.03	3378.2	-3.57e-06	3378.2	-0.6	3378.2	-0.6
3378.3	0.02	3378.3	-3.47e-06	3378.3	-0.61	3378.3	-0.6
3378.4	0.02	3378.4	-3.37e-06	3378.4	-0.62	3378.4	-0.6
3378.5	0.01	3378.5	-3.27e-06	3378.5	-0.62	3378.5	-0.6
3378.6	0.01	3378.6	-3.16e-06	3378.6	-0.62	3378.6	-0.6
3378.7	0.01	3378.7	-3.06e-06	3378.7	-0.61	3378.7	-0.6
3378.8	0.01	3378.8	-2.95e-06	3378.8	-0.61	3378.8	-0.6
3378.9	0	3378.9	-2.84e-06	3378.9	-0.6	3378.9	-0.6
3379	0	3379	-2.73e-06	3379	-0.61	3379	-0.6
3379.1	0.01	3379.1	-2.61e-06	3379.1	-0.61	3379.1	-0.6
3379.2	0.02	3379.2	-2.5e-06	3379.2	-0.61	3379.2	-0.6
3379.3	0.03	3379.3	-2.38e-06	3379.3	-0.62	3379.3	-0.6
3379.4	0.04	3379.4	-2.26e-06	3379.4	-0.62	3379.4	-0.6
3379.5	0.04	3379.5	-2.13e-06	3379.5	-0.62	3379.5	-0.6
3379.6	0.04	3379.6	-2.01e-06	3379.6	-0.61	3379.6	-0.6
3379.7	0.04	3379.7	-1.88e-06	3379.7	-0.61	3379.7	-0.6
3379.8	0.04	3379.8	-1.75e-06	3379.8	-0.61	3379.8	-0.6
3379.9	0.04	3379.9	-1.62e-06	3379.9	-0.6	3379.9	-0.6
3380	0.03	3380	-1.49e-06	3380	-0.6	3380	-0.6
3380.1	0.03	3380.1	-1.35e-06	3380.1	-0.59	3380.1	-0.6
3380.2	0.02	3380.2	-1.21e-06	3380.2	-0.59	3380.2	-0.6
3380.3	0.01	3380.3	-1.07e-06	3380.3	-0.59	3380.3	-0.6
3380.4	0	3380.4	-9.22e-07	3380.4	-0.59	3380.4	-0.6
3380.5	0	3380.5	-7.74e-07	3380.5	-0.59	3380.5	-0.6
3380.6	-0.01	3380.6	-6.24e-07	3380.6	-0.6	3380.6	-0.6
3380.7	-0.01	3380.7	-4.7e-07	3380.7	-0.6	3380.7	-0.6
3380.8	0	3380.8	-3.14e-07	3380.8	-0.61	3380.8	-0.6
3380.9	0.01	3380.9	-1.54e-07	3380.9	-0.61	3380.9	-0.6
3381	0.02	3381	8.94e-09	3381	-0.61	3381	-0.6
3381.1	0.02	3381.1	1.75e-07	3381.1	-0.61	3381.1	-0.6
3381.2	0.03	3381.2	3.45e-07	3381.2	-0.61	3381.2	-0.6
3381.3	0.02	3381.3	5.17e-07	3381.3	-0.61	3381.3	-0.6
3381.4	0.02	3381.4	6.94e-07	3381.4	-0.61	3381.4	-0.6
3381.5	0.01	3381.5	8.74e-07	3381.5	-0.6	3381.5	-0.6
3381.6	0.01	3381.6	1.06e-06	3381.6	-0.6	3381.6	-0.6
3381.7	0.01	3381.7	1.25e-06	3381.7	-0.6	3381.7	-0.6
3381.8	0.01	3381.8	1.44e-06	3381.8	-0.6	3381.8	-0.6
3381.9	0.01	3381.9	1.63e-06	3381.9	-0.6	3381.9	-0.6
3382	0.01	3382	1.83e-06	3382	-0.6	3382	-0.6
3382.1	0.01	3382.1	2.04e-06	3382.1	-0.59	3382.1	-0.6
3382.2	0.01	3382.2	2.24e-06	3382.2	-0.59	3382.2	-0.6
3382.3	0.01	3382.3	2.46e-06	3382.3	-0.59	3382.3	-0.6
3382.4	0.01	3382.4	2.67e-06	3382.4	-0.59	3382.4	-0.6
3382.5	0.01	3382.5	2.9e-06	3382.5	-0.59	3382.5	-0.6
3382.6	0.01	3382.6	3.12e-06	3382.6	-0.59	3382.6	-0.6
3382.7	0.01	3382.7	3.36e-06	3382.7	-0.59	3382.7	-0.6
3382.8	0.01	3382.8	3.59e-06	3382.8	-0.59	3382.8	-0.6
3382.9	0.01	3382.9	3.84e-06	3382.9	-0.58	3382.9	-0.6
3383	0.01	3383	4.08e-06	3383	-0.58	3383	-0.6
3383.1	0	3383.1	4.34e-06	3383.1	-0.58	3383.1	-0.6
3383.2	-0.01	3383.2	4.6e-06	3383.2	-0.58	3383.2	-0.6
3383.3	-0.01	3383.3	4.86e-06	3383.3	-0.58	3383.3	-0.6
3383.4	-0.01	3383.4	5.13e-06	3383.4	-0.59	3383.4	-0.6
3383.5	0.000367	3383.5	5.41e-06	3383.5	-0.59	3383.5	-0.6
3383.6	0.01	3383.6	5.69e-06	3383.6	-0.59	3383.6	-0.6
3383.7	0.01	3383.7	5.99e-06	3383.7	-0.6	3383.7	-0.6
3383.8	0.01	3383.8	6.28e-06	3383.8	-0.6	3383.8	-0.6
3383.9	0.01	3383.9	6.59e-06	3383.9	-0.61	3383.9	-0.6
3384	0.01	3384	6.9e-06	3384	-0.6	3384	-0.6
3384.1	0.01	3384.1	7.22e-06	3384.1	-0.6	3384.1	-0.6
3384.2	0.02	3384.2	7.55e-06	3384.2	-0.6	3384.2	-0.6
3384.3	0.02	3384.3	7.88e-06	3384.3	-0.6	3384.3	-0.6
3384.4	0.03	3384.4	8.23e-06	3384.4	-0.6	3384.4	-0.6
3384.5	0.03	3384.5	8.58e-06	3384.5	-0.6	3384.5	-0.6
3384.6	0.03	3384.6	8.94e-06	3384.6	-0.6	3384.6	-0.6
3384.7	0.03	3384.7	9.31e-06	3384.7	-0.6	3384.7	-0.6
3384.8	0.03	3384.8	9.69e-06	3384.8	-0.6	3384.8	-0.6
3384.9	0.03	3384.9	1.01e-05	3384.9	-0.6	3384.9	-0.6
3385	0.03	3385	1.05e-05	3385	-0.6	3385	-0.6
3385.1	0.02	3385.1	1.09e-05	3385.1	-0.59	3385.1	-0.6
3385.2	0.02	3385.2	1.13e-05	3385.2	-0.58	3385.2	-0.6
3385.3	0.02	3385.3	1.17e-05	3385.3	-0.58	3385.3	-0.6
3385.4	0.02	3385.4	1.22e-05	3385.4	-0.58	3385.4	-0.6
3385.5	0.02	3385.5	1.26e-05	3385.5	-0.59	3385.5	-0.6
3385.6	0.02	3385.6	1.31e-05	3385.6	-0.59	3385.6	-0.6
3385.7	0.02	3385.7	1.36e-05	3385.7	-0.59	3385.7	-0.6
3385.8	0.02	3385.8	1.41e-05	3385.8	-0.6	3385.8	-0.6
3385.9	0.02	3385.9	1.46e-05	3385.9	-0.59	3385.9	-0.6
3386	0.01	3386	1.51e-05	3386	-0.59	3386	-0.6
3386.1	0	3386.1	1.57e-05	3386.1	-0.59	3386.1	-0.6
3386.2	0	3386.2	1.62e-05	3386.2	-0.59	3386.2	-0.6
3386.3	-0.01	3386.3	1.68e-05	3386.3	-0.59	3386.3	-0.6
3386.4	-0.02	3386.4	1.74e-05	3386.4	-0.59	3386.4	-0.6
3386.5	-0.02	3386.5	1.8e-05	3386.5	-0.59	3386.5	-0.6
3386.6	-0.02	3386.6	1.86e-05	3386.6	-0.59	3386.6	-0.6
3386.7	-0.02	3386.7	1.92e-05	3386.7	-0.59	3386.7	-0.6
3386.8	-0.02	3386.8	1.99e-05	3386.8	-0.59	3386.8	-0.6
3386.9	-0.01	3386.9	2.06e-05	3386.9	-0.59	3386.9	-0.6
3387	0	3387	2.13e-05	3387	-0.59	3387	-0.6
3387.1	0.01	3387.1	2.2e-05	3387.1	-0.59	3387.1	-0.6
3387.2	0.02	3387.2	2.27e-05	3387.2	-0.59	3387.2	-0.6
3387.3	0.02	3387.3	2.35e-05	3387.3	-0.59	3387.3	-0.6
3387.4	0.02	3387.4	2.43e-05	3387.4	-0.6	3387.4	-0.6
3387.5	0.02	3387.5	2.51e-05	3387.5	-0.6	3387.5	-0.6
3387.6	0.02	3387.6	2.59e-05	3387.6	-0.61	3387.6	-0.6
3387.7	0.02	3387.7	2.68e-05	3387.7	-0.61	3387.7	-0.6
3387.8	0.02	3387.8	2.77e-05	3387.8	-0.61	3387.8	-0.6
3387.9	0.02	3387.9	2.86e-05	3387.9	-0.61	3387.9	-0.6
3388	0.02	3388	2.95e-05	3388	-0.61	3388	-0.6
3388.1	0.02	3388.1	3.05e-05	3388.1	-0.61	3388.1	-0.6
3388.2	0.03	3388.2	3.15e-05	3388.2	-0.61	3388.2	-0.6
3388.3	0.03	3388.3	3.26e-05	3388.3	-0.61	3388.3	-0.6
3388.4	0.03	3388.4	3.37e-05	3388.4	-0.61	3388.4	-0.6
3388.5	0.03	3388.5	3.48e-05	3388.5	-0.61	3388.5	-0.6
3388.6	0.03	3388.6	3.6e-05	3388.6	-0.61	3388.6	-0.6
3388.7	0.02	3388.7	3.72e-05	3388.7	-0.62	3388.7	-0.6
3388.8	0.01	3388.8	3.84e-05	3388.8	-0.62	3388.8	-0.6
3388.9	-0.000498	3388.9	3.97e-05	3388.9	-0.63	3388.9	-0.6
3389	-0.01	3389	4.1e-05	3389	-0.63	3389	-0.6
3389.1	-0.01	3389.1	4.24e-05	3389.1	-0.63	3389.1	-0.6
3389.2	-0.02	3389.2	4.39e-05	3389.2	-0.62	3389.2	-0.6
3389.3	-0.02	3389.3	4.54e-05	3389.3	-0.62	3389.3	-0.6
3389.4	-0.02	3389.4	4.69e-05	3389.4	-0.62	3389.4	-0.6
3389.5	-0.02	3389.5	4.85e-05	3389.5	-0.61	3389.5	-0.6
3389.6	-0.01	3389.6	5.02e-05	3389.6	-0.61	3389.6	-0.6
3389.7	0	3389.7	5.19e-05	3389.7	-0.61	3389.7	-0.6
3389.8	0.01	3389.8	5.37e-05	3389.8	-0.61	3389.8	-0.6
3389.9	0.02	3389.9	5.56e-05	3389.9	-0.61	3389.9	-0.6
3390	0.03	3390	5.76e-05	3390	-0.61	3390	-0.6
3390.1	0.04	3390.1	5.96e-05	3390.1	-0.62	3390.1	-0.6
3390.2	0.04	3390.2	6.17e-05	3390.2	-0.62	3390.2	-0.6
3390.3	0.03	3390.3	6.39e-05	3390.3	-0.62	3390.3	-0.6
3390.4	0.03	3390.4	6.62e-05	3390.4	-0.62	3390.4	-0.6
3390.5	0.02	3390.5	6.86e-05	3390.5	-0.61	3390.5	-0.6
3390.6	0.02	3390.6	7.11e-05	3390.6	-0.61	3390.6	-0.6
3390.7	0.02	3390.7	7.37e-05	3390.7	-0.6	3390.7	-0.6
3390.8	0.02	3390.8	7.64e-05	3390.8	-0.6	3390.8	-0.6
3390.9	0.02	3390.9	7.92e-05	3390.9	-0.59	3390.9	-0.6
3391	0.02	3391	8.22e-05	3391	-0.59	3391	-0.6
3391.1	0.02	3391.1	8.53e-05	3391.1	-0.59	3391.1	-0.6
3391.2	0.01	3391.2	8.85e-05	3391.2	-0.59	3391.2	-0.6
3391.3	0.01	3391.3	9.19e-05	3391.3	-0.6	3391.3	-0.6
3391.4	0	3391.4	9.54e-05	3391.4	-0.6	3391.4	-0.6
3391.5	0	3391.5	9.92e-05	3391.5	-0.61	3391.5	-0.6
3391.6	0	3391.6	0.000103	3391.6	-0.61	3391.6	-0.6
3391.7	0.01	3391.7	0.000107	3391.7	-0.62	3391.7	-0.6
3391.8	0.01	3391.8	0.000111	3391.8	-0.62	3391.8	-0.6
3391.9	0.02	3391.9	0.000116	3391.9	-0.62	3391.9	-0.6
3392	0.02	3392	0.000121	3392	-0.62	3392	-0.6
3392.1	0.02	3392.1	0.000126	3392.1	-0.63	3392.1	-0.6
3392.2	0.02	3392.2	0.000131	3392.2	-0.63	3392.2	-0.6
3392.3	0.01	3392.3	0.000136	3392.3	-0.62	3392.3	-0.6
3392.4	0.01	3392.4	0.000142	3392.4	-0.62	3392.4	-0.6
3392.5	6.96e-05	3392.5	0.000148	3392.5	-0.61	3392.5	-0.6
3392.6	0	3392.6	0.000155	3392.6	-0.6	3392.6	-0.6
3392.7	0	3392.7	0.000161	3392.7	-0.59	3392.7	-0.6
3392.8	0	3392.8	0.000169	3392.8	-0.59	3392.8	-0.6
3392.9	0	3392.9	0.000176	3392.9	-0.6	3392.9	-0.6
3393	0.01	3393	0.000184	3393	-0.6	3393	-0.6
3393.1	0.01	3393.1	0.000193	3393.1	-0.61	3393.1	-0.6
3393.2	0	3393.2	0.000202	3393.2	-0.62	3393.2	-0.6
3393.3	0.00013	3393.3	0.000211	3393.3	-0.62	3393.3	-0.6
3393.4	-0.01	3393.4	0.000221	3393.4	-0.62	3393.4	-0.6
3393.5	-0.01	3393.5	0.000232	3393.5	-0.61	3393.5	-0.6
3393.6	-0.02	3393.6	0.000244	3393.6	-0.61	3393.6	-0.6
3393.7	-0.02	3393.7	0.000256	3393.7	-0.6	3393.7	-0.6
3393.8	-0.02	3393.8	0.000269	3393.8	-0.6	3393.8	-0.6
3393.9	-0.02	3393.9	0.000282	3393.9	-0.6	3393.9	-0.6
3394	-0.02	3394	0.000297	3394	-0.6	3394	-0.6
3394.1	-0.01	3394.1	0.000313	3394.1	-0.6	3394.1	-0.6
3394.2	-0.01	3394.2	0.00033	3394.2	-0.6	3394.2	-0.6
3394.3	0	3394.3	0.000348	3394.3	-0.6	3394.3	-0.6
3394.4	0	3394.4	0.000367	3394.4	-0.6	3394.4	-0.6
3394.5	0	3394.5	0.000388	3394.5	-0.6	3394.5	-0.6
3394.6	0.01	3394.6	0.00041	3394.6	-0.6	3394.6	-0.6
3394.7	0.01	3394.7	0.000434	3394.7	-0.6	3394.7	-0.6
3394.8	0.01	3394.8	0.00046	3394.8	-0.6	3394.8	-0.6
3394.9	0.02	3394.9	0.000488	3394.9	-0.6	3394.9	-0.6
3395	0.02	3395	0.000518	3395	-0.6	3395	-0.6
3395.1	0.02	3395.1	0.00055	3395.1	-0.6	3395.1	-0.6
3395.2	0.02	3395.2	0.000585	3395.2	-0.6	3395.2	-0.6
3395.3	0.02	3395.3	0.000623	3395.3	-0.6	3395.3	-0.6
3395.4	0.01	3395.4	0.000665	3395.4	-0.6	3395.4	-0.6
3395.5	0.01	3395.5	0.000709	3395.5	-0.59	3395.5	-0.6
3395.6	0	3395.6	0.000758	3395.6	-0.59	3395.6	-0.6
3395.7	-0.0003	3395.7	0.000812	3395.7	-0.58	3395.7	-0.6
3395.8	0	3395.8	0.00087	3395.8	-0.57	3395.8	-0.6
3395.9	-0.01	3395.9	0.000934	3395.9	-0.57	3395.9	-0.6
3396	-0.01	3396	0	3396	-0.57	3396	-0.6
3396.1	-0.01	3396.1	0	3396.1	-0.57	3396.1	-0.6
3396.2	-0.01	3396.2	0	3396.2	-0.57	3396.2	-0.6
3396.3	0.000219	3396.3	0	3396.3	-0.57	3396.3	-0.6
3396.4	0.01	3396.4	0	3396.4	-0.57	3396.4	-0.6
3396.5	0.02	3396.5	0	3396.5	-0.57	3396.5	-0.6
3396.6	0.02	3396.6	0	3396.6	-0.57	3396.6	-0.6
3396.7	0.03	3396.7	0	3396.7	-0.57	3396.7	-0.6
3396.8	0.03	3396.8	0	3396.8	-0.57	3396.8	-0.6
3396.9	0.03	3396.9	0	3396.9	-0.58	3396.9	-0.6
3397	0.03	3397	0	3397	-0.59	3397	-0.6
3397.1	0.03	3397.1	0	3397.1	-0.6	3397.1	-0.6
3397.2	0.02	3397.2	0	3397.2	-0.6	3397.2	-0.6
3397.3	0.01	3397.3	0.01	3397.3	-0.6	3397.3	-0.6
3397.4	0.01	3397.4	0.01	3397.4	-0.6	3397.4	-0.6
3397.5	0.01	3397.5	0.01	3397.5	-0.6	3397.5	-0.6
3397.6	0.01	3397.6	0.01	3397.6	-0.6	3397.6	-0.6
3397.7	0.02	3397.7	0.02	3397.7	-0.59	3397.7	-0.6
3397.8	0.03	3397.8	0.02	3397.8	-0.59	3397.8	-0.6
3397.9	0.04	3397.9	0.03	3397.9	-0.58	3397.9	-0.6
3398	0.06	3398	0.04	3398	-0.59	3398	-0.6
3398.1	0.07	3398.1	0.06	3398.1	-0.59	3398.1	-0.6
3398.2	0.09	3398.2	0.08	3398.2	-0.6	3398.2	-0.6
3398.3	0.1	3398.3	0.09	3398.3	-0.61	3398.3	-0.6
3398.4	0.12	3398.4	0.12	3398.4	-0.61	3398.4	-0.6
3398.5	0.14	3398.5	0.14	3398.5	-0.61	3398.5	-0.6
3398.6	0.16	3398.6	0.16	3398.6	-0.61	3398.6	-0.6
3398.7	0.18	3398.7	0.18	3398.7	-0.61	3398.7	-0.6
3398.8	0.2	3398.8	0.19	3398.8	-0.61	3398.8	-0.6
3398.9	0.21	3398.9	0.2	3398.9	-0.6	3398.9	-0.6
3399	0.22	3399	0.2	3399	-0.6	3399	-0.6
3399.1	0.21	3399.1	0.19	3399.1	-0.59	3399.1	-0.6
3399.2	0.21	3399.2	0.17	3399.2	-0.59	3399.2	-0.6
3399.3	0.18	3399.3	0.14	3399.3	-0.6	3399.3	-0.6
3399.4	0.15	3399.4	0.11	3399.4	-0.6	3399.4	-0.6
3399.5	0.1	3399.5	0.06	3399.5	-0.61	3399.5	-0.6
3399.6	0.05	3399.6	0.01	3399.6	-0.61	3399.6	-0.6
3399.7	-0.01	3399.7	-0.04	3399.7	-0.62	3399.7	-0.6
3399.8	-0.07	3399.8	-0.09	3399.8	-0.62	3399.8	-0.6
3399.9	-0.12	3399.9	-0.13	3399.9	-0.62	3399.9	-0.6
3400	-0.17	3400	-0.16	3400	-0.62	3400	-0.6
3400.1	-0.19	3400.1	-0.19	3400.1	-0.62	3400.1	-0.6
3400.2	-0.21	3400.2	-0.2	3400.2	-0.61	3400.2	-0.6
3400.3	-0.21	3400.3	-0.2	3400.3	-0.61	3400.3	-0.6
3400.4	-0.21	3400.4	-0.2	3400.4	-0.61	3400.4	-0.6
3400.5	-0.2	3400.5	-0.18	3400.5	-0.6	3400.5	-0.6
3400.6	-0.18	3400.6	-0.17	3400.6	-0.6	3400.6	-0.6
3400.7	-0.16	3400.7	-0.15	3400.7	-0.6	3400.7	-0.6
3400.8	-0.13	3400.8	-0.12	3400.8	-0.6	3400.8	-0.6
3400.9	-0.11	3400.9	-0.1	3400.9	-0.61	3400.9	-0.6
3401	-0.09	3401	-0.08	3401	-0.61	3401	-0.6
3401.1	-0.07	3401.1	-0.06	3401.1	-0.61	3401.1	-0.6
3401.2	-0.06	3401.2	-0.05	3401.2	-0.61	3401.2	-0.6
3401.3	-0.04	3401.3	-0.04	3401.3	-0.6	3401.3	-0.6
3401.4	-0.03	3401.4	-0.03	3401.4	-0.6	3401.4	-0.6
3401.5	-0.02	3401.5	-0.02	3401.5	-0.59	3401.5	-0.6
3401.6	-0.02	3401.6	-0.01	3401.6	-0.59	3401.6	-0.6
3401.7	-0.01	3401.7	-0.01	3401.7	-0.59	3401.7	-0.6
3401.8	-0.01	3401.8	-0.01	3401.8	-0.59	3401.8	-0.6
3401.9	-0.01	3401.9	-0.01	3401.9	-0.59	3401.9	-0.6
3402	-0.01	3402	0	3402	-0.59	3402	-0.59
3402.1	-0.01	3402.1	0	3402.1	-0.59	3402.1	-0.59
3402.2	-0.01	3402.2	0	3402.2	-0.59	3402.2	-0.59
3402.3	-0.01	3402.3	0	3402.3	-0.58	3402.3	-0.59
3402.4	0	3402.4	0	3402.4	-0.58	3402.4	-0.59
3402.5	0	3402.5	0	3402.5	-0.58	3402.5	-0.58
3402.6	0.000207	3402.6	0	3402.6	-0.57	3402.6	-0.58
3402.7	0	3402.7	0	3402.7	-0.57	3402.7	-0.57
3402.8	0.01	3402.8	0	3402.8	-0.57	3402.8	-0.57
3402.9	0.01	3402.9	0	3402.9	-0.56	3402.9	-0.56
3403	0.02	3403	0	3403	-0.56	3403	-0.56
3403.1	0.01	3403.1	0	3403.1	-0.56	3403.1	-0.55
3403.2	0.01	3403.2	-0.000997	3403.2	-0.56	3403.2	-0.55
3403.3	0.01	3403.3	-0.000924	3403.3	-0.56	3403.3	-0.55
3403.4	0.01	3403.4	-0.000857	3403.4	-0.57	3403.4	-0.55
3403.5	0.02	3403.5	-0.000796	3403.5	-0.58	3403.5	-0.56
3403.6	0.03	3403.6	-0.000739	3403.6	-0.59	3403.6	-0.57
3403.7	0.04	3403.7	-0.000688	3403.7	-0.6	3403.7	-0.58
3403.8	0.05	3403.8	-0.000641	3403.8	-0.6	3403.8	-0.6
3403.9	0.06	3403.9	-0.000597	3403.9	-0.61	3403.9	-0.61
3404	0.06	3404	-0.000557	3404	-0.61	3404	-0.63
3404.1	0.05	3404.1	-0.000519	3404.1	-0.62	3404.1	-0.64
3404.2	0.04	3404.2	-0.000485	3404.2	-0.63	3404.2	-0.65
3404.3	0.03	3404.3	-0.000452	3404.3	-0.63	3404.3	-0.65
3404.4	0.01	3404.4	-0.000423	3404.4	-0.63	3404.4	-0.65
3404.5	0	3404.5	-0.000395	3404.5	-0.63	3404.5	-0.65
3404.6	-0.01	3404.6	-0.000369	3404.6	-0.63	3404.6	-0.65
3404.7	-0.01	3404.7	-0.000344	3404.7	-0.62	3404.7	-0.64
3404.8	-0.01	3404.8	-0.000321	3404.8	-0.62	3404.8	-0.63
3404.9	-0.01	3404.9	-0.0003	3404.9	-0.62	3404.9	-0.63
3405	0	3405	-0.00028	3405	-0.61	3405	-0.62
3405.1	0	3405.1	-0.000261	3405.1	-0.61	3405.1	-0.62
3405.2	0.01	3405.2	-0.000243	3405.2	-0.6	3405.2	-0.61
3405.3	0.01	3405.3	-0.000226	3405.3	-0.59	3405.3	-0.61
3405.4	0.01	3405.4	-0.00021	3405.4	-0.59	3405.4	-0.61
3405.5	0.01	3405.5	-0.000194	3405.5	-0.58	3405.5	-0.61
3405.6	0	3405.6	-0.00018	3405.6	-0.58	3405.6	-0.61
3405.7	-0.01	3405.7	-0.000166	3405.7	-0.58	3405.7	-0.6
3405.8	-0.02	3405.8	-0.000153	3405.8	-0.59	3405.8	-0.6
3405.9	-0.03	3405.9	-0.00014	3405.9	-0.6	3405.9	-0.6
3406	-0.03	3406	-0.000127	3406	-0.6	3406	-0.6
3406.1	-0.03	3406.1	-0.000116	3406.1	-0.61	3406.1	-0.6
3406.2	-0.02	3406.2	-0.000104	3406.2	-0.61	3406.2	-0.6
3406.3	-0.02	3406.3	-9.29e-05	3406.3	-0.61	3406.3	-0.6
3406.4	-0.01	3406.4	-8.21e-05	3406.4	-0.61	3406.4	-0.6
3406.5	-0.000942	3406.5	-7.16e-05	3406.5	-0.6	3406.5	-0.6
3406.6	0	3406.6	-6.13e-05	3406.6	-0.6	3406.6	-0.6
3406.7	0.01	3406.7	-5.12e-05	3406.7	-0.59	3406.7	-0.6
3406.8	0.01	3406.8	-4.13e-05	3406.8	-0.58	3406.8	-0.6
3406.9	0.02	3406.9	-3.15e-05	3406.9	-0.58	3406.9	-0.6
3407	0.03	3407	-2.19e-05	3407	-0.58	3407	-0.6
3407.1	0.04	3407.1	-1.23e-05	3407.1	-0.59	3407.1	-0.6
3407.2	0.04	3407.2	-2.78e-06	3407.2	-0.59	3407.2	-0.6
3407.3	0.04	3407.3	6.72e-06	3407.3	-0.6	3407.3	-0.6
3407.4	0.04	3407.4	1.62e-05	3407.4	-0.61	3407.4	-0.6
3407.5	0.03	3407.5	2.58e-05	3407.5	-0.62	3407.5	-0.6
3407.6	0.03	3407.6	3.54e-05	3407.6	-0.62	3407.6	-0.6
3407.7	0.02	3407.7	4.51e-05	3407.7	-0.62	3407.7	-0.6
3407.8	0.01	3407.8	5.49e-05	3407.8	-0.62	3407.8	-0.6
3407.9	0.01	3407.9	6.49e-05	3407.9	-0.62	3407.9	-0.6
3408	0.01	3408	7.5e-05	3408	-0.61	3408	-0.6
3408.1	0.01	3408.1	8.54e-05	3408.1	-0.61	3408.1	-0.6
3408.2	0.01	3408.2	9.61e-05	3408.2	-0.6	3408.2	-0.6
3408.3	0.02	3408.3	0.000107	3408.3	-0.6	3408.3	-0.6
3408.4	0.01	3408.4	0.000118	3408.4	-0.6	3408.4	-0.6
3408.5	0.01	3408.5	0.00013	3408.5	-0.59	3408.5	-0.6
3408.6	0.01	3408.6	0.000142	3408.6	-0.59	3408.6	-0.6
3408.7	0	3408.7	0.000154	3408.7	-0.6	3408.7	-0.6
3408.8	0	3408.8	0.000167	3408.8	-0.6	3408.8	-0.6
3408.9	0	3408.9	0.000181	3408.9	-0.6	3408.9	-0.6
3409	0.01	3409	0.000195	3409	-0.6	3409	-0.6
3409.1	0.01	3409.1	0.00021	3409.1	-0.59	3409.1	-0.6
3409.2	0.02	3409.2	0.000226	3409.2	-0.59	3409.2	-0.6
3409.3	0.02	3409.3	0.000242	3409.3	-0.58	3409.3	-0.6
3409.4	0.02	3409.4	0.000259	3409.4	-0.58	3409.4	-0.6
3409.5	0.02	3409.5	0.000278	3409.5	-0.57	3409.5	-0.6
3409.6	0.02	3409.6	0.000297	3409.6	-0.57	3409.6	-0.6
3409.7	0.03	3409.7	0.000317	3409.7	-0.57	3409.7	-0.6
3409.8	0.04	3409.8	0.000339	3409.8	-0.58	3409.8	-0.6
3409.9	0.05	3409.9	0.000362	3409.9	-0.58	3409.9	-0.6
3410	0.06	3410	0.000387	3410	-0.59	3410	-0.6
3410.1	0.07	3410.1	0.000414	3410.1	-0.59	3410.1	-0.6
3410.2	0.08	3410.2	0.000442	3410.2	-0.6	3410.2	-0.6
3410.3	0.08	3410.3	0.000472	3410.3	-0.6	3410.3	-0.6
3410.4	0.08	3410.4	0.000505	3410.4	-0.6	3410.4	-0.6
3410.5	0.08	3410.5	0.00054	3410.5	-0.6	3410.5	-0.6
3410.6	0.07	3410.6	0.000578	3410.6	-0.59	3410.6	-0.6
3410.7	0.06	3410.7	0.000619	3410.7	-0.59	3410.7	-0.6
3410.8	0.05	3410.8	0.000663	3410.8	-0.58	3410.8	-0.6
3410.9	0.04	3410.9	0.000711	3410.9	-0.57	3410.9	-0.6
3411	0.03	3411	0.000763	3411	-0.57	3411	-0.6
3411.1	0.03	3411.1	0.00082	3411.1	-0.56	3411.1	-0.6
3411.2	0.02	3411.2	0.000882	3411.2	-0.56	3411.2	-0.6
3411.3	0.01	3411.3	0.00095	3411.3	-0.56	3411.3	-0.6
3411.4	0	3411.4	0	3411.4	-0.56	3411.4	-0.6
3411.5	-0.01	3411.5	0	3411.5	-0.57	3411.5	-0.6
3411.6	-0.02	3411.6	0	3411.6	-0.57	3411.6	-0.6
3411.7	-0.03	3411.7	0	3411.7	-0.57	3411.7	-0.6
3411.8	-0.03	3411.8	0	3411.8	-0.57	3411.8	-0.6
3411.9	-0.02	3411.9	0	3411.9	-0.58	3411.9	-0.6
3412	-0.02	3412	0	3412	-0.59	3412	-0.6
3412.1	-0.02	3412.1	0	3412.1	-0.61	3412.1	-0.6
3412.2	-0.02	3412.2	0	3412.2	-0.61	3412.2	-0.6
3412.3	-0.01	3412.3	0	3412.3	-0.62	3412.3	-0.6
3412.4	-0.01	3412.4	0	3412.4	-0.62	3412.4	-0.6
3412.5	0	3412.5	0	3412.5	-0.61	3412.5	-0.6
3412.6	0	3412.6	0	3412.6	-0.61	3412.6	-0.6
3412.7	0.01	3412.7	0.01	3412.7	-0.61	3412.7	-0.6
3412.8	0.02	3412.8	0.01	3412.8	-0.61	3412.8	-0.6
3412.9	0.03	3412.9	0.01	3412.9	-0.61	3412.9	-0.6
3413	0.04	3413	0.02	3413	-0.61	3413	-0.6
3413.1	0.05	3413.1	0.02	3413.1	-0.62	3413.1	-0.6
3413.2	0.06	3413.2	0.03	3413.2	-0.63	3413.2	-0.6
3413.3	0.06	3413.3	0.04	3413.3	-0.63	3413.3	-0.6
3413.4	0.07	3413.4	0.05	3413.4	-0.64	3413.4	-0.6
3413.5	0.08	3413.5	0.07	3413.5	-0.64	3413.5	-0.6
3413.6	0.09	3413.6	0.08	3413.6	-0.64	3413.6	-0.6
3413.7	0.11	3413.7	0.1	3413.7	-0.63	3413.7	-0.6
3413.8	0.14	3413.8	0.12	3413.8	-0.63	3413.8	-0.6
3413.9	0.16	3413.9	0.15	3413.9	-0.63	3413.9	-0.6
3414	0.18	3414	0.17	3414	-0.63	3414	-0.6
3414.1	0.19	3414.1	0.19	3414.1	-0.63	3414.1	-0.6
3414.2	0.2	3414.2	0.2	3414.2	-0.63	3414.2	-0.6
3414.3	0.2	3414.3	0.2	3414.3	-0.63	3414.3	-0.6
3414.4	0.2	3414.4	0.2	3414.4	-0.62	3414.4	-0.6
3414.5	0.18	3414.5	0.19	3414.5	-0.62	3414.5	-0.6
3414.6	0.15	3414.6	0.16	3414.6	-0.61	3414.6	-0.6
3414.7	0.11	3414.7	0.13	3414.7	-0.61	3414.7	-0.6
3414.8	0.06	3414.8	0.09	3414.8	-0.61	3414.8	-0.6
3414.9	0.01	3414.9	0.04	3414.9	-0.61	3414.9	-0.6
3415	-0.04	3415	-0.01	3415	-0.62	3415	-0.6
3415.1	-0.09	3415.1	-0.06	3415.1	-0.62	3415.1	-0.6
3415.2	-0.14	3415.2	-0.11	3415.2	-0.62	3415.2	-0.6
3415.3	-0.17	3415.3	-0.15	3415.3	-0.61	3415.3	-0.6
3415.4	-0.2	3415.4	-0.17	3415.4	-0.6	3415.4	-0.6
3415.5	-0.22	3415.5	-0.19	3415.5	-0.59	3415.5	-0.6
3415.6	-0.22	3415.6	-0.2	3415.6	-0.59	3415.6	-0.6
3415.7	-0.22	3415.7	-0.2	3415.7	-0.59	3415.7	-0.6
3415.8	-0.2	3415.8	-0.19	3415.8	-0.59	3415.8	-0.6
3415.9	-0.18	3415.9	-0.18	3415.9	-0.59	3415.9	-0.6
3416	-0.16	3416	-0.16	3416	-0.59	3416	-0.6
3416.1	-0.13	3416.1	-0.14	3416.1	-0.59	3416.1	-0.6
3416.2	-0.11	3416.2	-0.12	3416.2	-0.6	3416.2	-0.6
3416.3	-0.1	3416.3	-0.09	3416.3	-0.6	3416.3	-0.6
3416.4	-0.08	3416.4	-0.07	3416.4	-0.6	3416.4	-0.6
3416.5	-0.06	3416.5	-0.06	3416.5	-0.6	3416.5	-0.6
3416.6	-0.05	3416.6	-0.04	3416.6	-0.59	3416.6	-0.59
3416.7	-0.03	3416.7	-0.03	3416.7	-0.59	3416.7	-0.59
3416.8	-0.02	3416.8	-0.02	3416.8	-0.58	3416.8	-0.59
3416.9	0	3416.9	-0.02	3416.9	-0.58	3416.9	-0.59
3417	0.01	3417	-0.01	3417	-0.58	3417	-0.59
3417.1	0.02	3417.1	-0.01	3417.1	-0.58	3417.1	-0.59
3417.2	0.02	3417.2	-0.01	3417.2	-0.59	3417.2	-0.58
3417.3	0.02	3417.3	-0.01	3417.3	-0.6	3417.3	-0.58
3417.4	0.01	3417.4	0	3417.4	-0.6	3417.4	-0.58
3417.5	-0.000144	3417.5	0	3417.5	-0.6	3417.5	-0.57
3417.6	-0.01	3417.6	0	3417.6	-0.59	3417.6	-0.56
3417.7	-0.01	3417.7	0	3417.7	-0.58	3417.7	-0.55
3417.8	-0.02	3417.8	0	3417.8	-0.57	3417.8	-0.54
3417.9	-0.02	3417.9	0	3417.9	-0.55	3417.9	-0.53
3418	-0.02	3418	0	3418	-0.53	3418	-0.52
3418.1	-0.02	3418.1	0	3418.1	-0.52	3418.1	-0.51
3418.2	-0.02	3418.2	0	3418.2	-0.5	3418.2	-0.5
3418.3	-0.02	3418.3	-0.000991	3418.3	-0.5	3418.3	-0.5
3418.4	-0.02	3418.4	-0.000883	3418.4	-0.5	3418.4	-0.5
3418.5	-0.01	3418.5	-0.000783	3418.5	-0.51	3418.5	-0.51
3418.6	0	3418.6	-0.000691	3418.6	-0.54	3418.6	-0.53
3418.7	0	3418.7	-0.000605	3418.7	-0.56	3418.7	-0.56
3418.8	0.01	3418.8	-0.000525	3418.8	-0.59	3418.8	-0.59
3418.9	0.01	3418.9	-0.000449	3418.9	-0.63	3418.9	-0.62
3419	0.01	3419	-0.000376	3419	-0.65	3419	-0.65
3419.1	0.01	3419.1	-0.000307	3419.1	-0.68	3419.1	-0.67
3419.2	0.01	3419.2	-0.00024	3419.2	-0.69	3419.2	-0.69
3419.3	0.01	3419.3	-0.000175	3419.3	-0.7	3419.3	-0.7
3419.4	0.01	3419.4	-0.000111	3419.4	-0.71	3419.4	-0.7
3419.5	0.01	3419.5	-4.88e-05	3419.5	-0.7	3419.5	-0.7
3419.6	0.01	3419.6	1.3e-05	3419.6	-0.7	3419.6	-0.69
3419.7	0.01	3419.7	7.48e-05	3419.7	-0.69	3419.7	-0.68
3419.8	0	3419.8	0.000137	3419.8	-0.68	3419.8	-0.67
3419.9	0	3419.9	0.0002	3419.9	-0.66	3419.9	-0.66
3420	-0.01	3420	0.000264	3420	-0.65	3420	-0.65
3420.1	-0.02	3420.1	0.00033	3420.1	-0.64	3420.1	-0.64
3420.2	-0.02	3420.2	0.000398	3420.2	-0.63	3420.2	-0.63
3420.3	-0.02	3420.3	0.000469	3420.3	-0.62	3420.3	-0.62
3420.4	-0.01	3420.4	0.000543	3420.4	-0.62	3420.4	-0.62
3420.5	-0.01	3420.5	0.000621	3420.5	-0.62	3420.5	-0.61
3420.6	0	3420.6	0.000704	3420.6	-0.62	3420.6	-0.61
3420.7	0	3420.7	0.000792	3420.7	-0.63	3420.7	-0.61
3420.8	0.01	3420.8	0.000887	3420.8	-0.63	3420.8	-0.61
3420.9	0.01	3420.9	0.00099	3420.9	-0.63	3420.9	-0.61
3421	0.02	3421	0	3421	-0.63	3421	-0.61
3421.1	0.01	3421.1	0	3421.1	-0.63	3421.1	-0.61
3421.2	0.000461	3421.2	0	3421.2	-0.64	3421.2	-0.6
3421.3	-0.01	3421.3	0	3421.3	-0.64	3421.3	-0.6
3421.4	-0.02	3421.4	0	3421.4	-0.64	3421.4	-0.6
3421.5	-0.03	3421.5	0	3421.5	-0.64	3421.5	-0.6
3421.6	-0.03	3421.6	0	3421.6	-0.64	3421.6	-0.6
3421.7	-0.03	3421.7	0	3421.7	-0.63	3421.7	-0.6
3421.8	-0.03	3421.8	0	3421.8	-0.63	3421.8	-0.6
3421.9	-0.03	3421.9	0	3421.9	-0.63	3421.9	-0.6
3422	-0.02	3422	0.01	3422	-0.63	3422	-0.6
3422.1	-0.02	3422.1	0.01	3422.1	-0.63	3422.1	-0.6
3422.2	-0.01	3422.2	0.01	3422.2	-0.62	3422.2	-0.6
3422.3	-0.01	3422.3	0.01	3422.3	-0.62	3422.3	-0.6
3422.4	-0.01	3422.4	0.02	3422.4	-0.62	3422.4	-0.6
3422.5	0.000362	3422.5	0.03	3422.5	-0.61	3422.5	-0.6
3422.6	0.01	3422.6	0.04	3422.6	-0.61	3422.6	-0.6
3422.7	0.03	3422.7	0.05	3422.7	-0.61	3422.7	-0.6
3422.8	0.05	3422.8	0.06	3422.8	-0.61	3422.8	-0.6
3422.9	0.07	3422.9	0.08	3422.9	-0.62	3422.9	-0.6
3423	0.09	3423	0.1	3423	-0.62	3423	-0.6
3423.1	0.11	3423.1	0.12	3423.1	-0.62	3423.1	-0.6
3423.2	0.13	3423.2	0.14	3423.2	-0.62	3423.2	-0.6
3423.3	0.15	3423.3	0.16	3423.3	-0.62	3423.3	-0.6
3423.4	0.16	3423.4	0.18	3423.4	-0.61	3423.4	-0.6
3423.5	0.17	3423.5	0.2	3423.5	-0.6	3423.5	-0.6
3423.6	0.18	3423.6	0.2	3423.6	-0.59	3423.6	-0.6
3423.7	0.18	3423.7	0.2	3423.7	-0.58	3423.7	-0.6
3423.8	0.17	3423.8	0.19	3423.8	-0.57	3423.8	-0.6
3423.9	0.15	3423.9	0.17	3423.9	-0.56	3423.9	-0.6
3424	0.12	3424	0.14	3424	-0.55	3424	-0.6
3424.1	0.08	3424.1	0.09	3424.1	-0.55	3424.1	-0.6
3424.2	0.04	3424.2	0.05	3424.2	-0.55	3424.2	-0.6
3424.3	-0.01	3424.3	0	3424.3	-0.56	3424.3	-0.6
3424.4	-0.05	3424.4	-0.05	3424.4	-0.57	3424.4	-0.6
3424.5	-0.09	3424.5	-0.1	3424.5	-0.58	3424.5	-0.6
3424.6	-0.12	3424.6	-0.14	3424.6	-0.59	3424.6	-0.6
3424.7	-0.14	3424.7	-0.17	3424.7	-0.59	3424.7	-0.6
3424.8	-0.16	3424.8	-0.19	3424.8	-0.59	3424.8	-0.6
3424.9	-0.17	3424.9	-0.2	3424.9	-0.59	3424.9	-0.6
3425	-0.17	3425	-0.2	3425	-0.59	3425	-0.6
3425.1	-0.16	3425.1	-0.19	3425.1	-0.59	3425.1	-0.6
3425.2	-0.15	3425.2	-0.18	3425.2	-0.59	3425.2	-0.6
3425.3	-0.13	3425.3	-0.16	3425.3	-0.59	3425.3	-0.6
3425.4	-0.11	3425.4	-0.14	3425.4	-0.59	3425.4	-0.6
3425.5	-0.09	3425.5	-0.12	3425.5	-0.59	3425.5	-0.6
3425.6	-0.07	3425.6	-0.1	3425.6	-0.59	3425.6	-0.6
3425.7	-0.05	3425.7	-0.08	3425.7	-0.6	3425.7	-0.6
3425.8	-0.03	3425.8	-0.06	3425.8	-0.6	3425.8	-0.6
3425.9	-0.01	3425.9	-0.05	3425.9	-0.6	3425.9	-0.6
3426	0	3426	-0.03	3426	-0.61	3426	-0.6
3426.1	0.02	3426.1	-0.03	3426.1	-0.62	3426.1	-0.6
3426.2	0.03	3426.2	-0.02	3426.2	-0.62	3426.2	-0.6
3426.3	0.03	3426.3	-0.01	3426.3	-0.63	3426.3	-0.6
3426.4	0.03	3426.4	-0.01	3426.4	-0.63	3426.4	-0.6
3426.5	0.03	3426.5	-0.01	3426.5	-0.62	3426.5	-0.6
3426.6	0.04	3426.6	0	3426.6	-0.62	3426.6	-0.6
3426.7	0.04	3426.7	0	3426.7	-0.61	3426.7	-0.6
3426.8	0.04	3426.8	0	3426.8	-0.6	3426.8	-0.6
3426.9	0.05	3426.9	0	3426.9	-0.6	3426.9	-0.6
3427	0.05	3427	0	3427	-0.59	3427	-0.6
3427.1	0.05	3427.1	-0.000747	3427.1	-0.59	3427.1	-0.6
3427.2	0.04	3427.2	-0.000391	3427.2	-0.59	3427.2	-0.6
3427.3	0.04	3427.3	-6.37e-05	3427.3	-0.58	3427.3	-0.6
3427.4	0.04	3427.4	0.000259	3427.4	-0.58	3427.4	-0.6
3427.5	0.03	3427.5	0.000603	3427.5	-0.58	3427.5	-0.6
3427.6	0.02	3427.6	0.000996	3427.6	-0.58	3427.6	-0.6
3427.7	0.01	3427.7	0	3427.7	-0.58	3427.7	-0.6
3427.8	0	3427.8	0	3427.8	-0.58	3427.8	-0.6
3427.9	-0.02	3427.9	0	3427.9	-0.58	3427.9	-0.6
3428	-0.03	3428	0	3428	-0.59	3428	-0.6
3428.1	-0.04	3428.1	0.01	3428.1	-0.59	3428.1	-0.6
3428.2	-0.05	3428.2	0.01	3428.2	-0.6	3428.2	-0.6
3428.3	-0.05	3428.3	0.01	3428.3	-0.6	3428.3	-0.6
3428.4	-0.05	3428.4	0.02	3428.4	-0.61	3428.4	-0.6
3428.5	-0.05	3428.5	0.02	3428.5	-0.61	3428.5	-0.6
3428.6	-0.03	3428.6	0.03	3428.6	-0.61	3428.6	-0.6
3428.7	-0.01	3428.7	0.04	3428.7	-0.62	3428.7	-0.6
3428.8	0.01	3428.8	0.06	3428.8	-0.62	3428.8	-0.6
3428.9	0.04	3428.9	0.07	3428.9	-0.62	3428.9	-0.6
3429	0.07	3429	0.09	3429	-0.61	3429	-0.6
3429.1	0.11	3429.1	0.11	3429.1	-0.6	3429.1	-0.6
3429.2	0.14	3429.2	0.13	3429.2	-0.6	3429.2	-0.6
3429.3	0.17	3429.3	0.15	3429.3	-0.59	3429.3	-0.6
3429.4	0.19	3429.4	0.17	3429.4	-0.59	3429.4	-0.6
3429.5	0.21	3429.5	0.19	3429.5	-0.59	3429.5	-0.6
3429.6	0.21	3429.6	0.2	3429.6	-0.59	3429.6	-0.6
3429.7	0.21	3429.7	0.2	3429.7	-0.59	3429.7	-0.6
3429.8	0.2	3429.8	0.2	3429.8	-0.59	3429.8	-0.6
3429.9	0.17	3429.9	0.18	3429.9	-0.59	3429.9	-0.6
3430	0.15	3430	0.15	3430	-0.59	3430	-0.6
3430.1	0.11	3430.1	0.11	3430.1	-0.59	3430.1	-0.6
3430.2	0.07	3430.2	0.07	3430.2	-0.59	3430.2	-0.6
3430.3	0.02	3430.3	0.02	3430.3	-0.59	3430.3	-0.6
3430.4	-0.04	3430.4	-0.03	3430.4	-0.58	3430.4	-0.6
3430.5	-0.09	3430.5	-0.08	3430.5	-0.57	3430.5	-0.6
3430.6	-0.13	3430.6	-0.12	3430.6	-0.57	3430.6	-0.6
3430.7	-0.17	3430.7	-0.16	3430.7	-0.57	3430.7	-0.6
3430.8	-0.19	3430.8	-0.18	3430.8	-0.57	3430.8	-0.6
3430.9	-0.2	3430.9	-0.2	3430.9	-0.58	3430.9	-0.6
3431	-0.21	3431	-0.2	3431	-0.58	3431	-0.6
3431.1	-0.2	3431.1	-0.2	3431.1	-0.58	3431.1	-0.6
3431.2	-0.19	3431.2	-0.19	3431.2	-0.59	3431.2	-0.6
3431.3	-0.17	3431.3	-0.17	3431.3	-0.59	3431.3	-0.6
3431.4	-0.15	3431.4	-0.15	3431.4	-0.59	3431.4	-0.6
3431.5	-0.13	3431.5	-0.13	3431.5	-0.58	3431.5	-0.6
3431.6	-0.11	3431.6	-0.11	3431.6	-0.58	3431.6	-0.59
3431.7	-0.09	3431.7	-0.09	3431.7	-0.58	3431.7	-0.59
3431.8	-0.07	3431.8	-0.07	3431.8	-0.58	3431.8	-0.59
3431.9	-0.06	3431.9	-0.05	3431.9	-0.59	3431.9	-0.59
3432	-0.05	3432	-0.04	3432	-0.59	3432	-0.59
3432.1	-0.04	3432.1	-0.03	3432.1	-0.59	3432.1	-0.59
3432.2	-0.04	3432.2	-0.02	3432.2	-0.59	3432.2	-0.58
3432.3	-0.03	3432.3	-0.02	3432.3	-0.59	3432.3	-0.58
3432.4	-0.02	3432.4	-0.01	3432.4	-0.59	3432.4	-0.57
3432.5	-0.02	3432.5	-0.01	3432.5	-0.57	3432.5	-0.57
3432.6	-0.01	3432.6	-0.01	3432.6	-0.55	3432.6	-0.56
3432.7	-0.01	3432.7	0	3432.7	-0.53	3432.7	-0.55
3432.8	-0.01	3432.8	0	3432.8	-0.51	3432.8	-0.54
3432.9	-0.01	3432.9	0	3432.9	-0.49	3432.9	-0.53
3433	0	3433	0	3433	-0.48	3433	-0.51
3433.1	0.01	3433.1	0	3433.1	-0.47	3433.1	-0.5
3433.2	0.02	3433.2	0	3433.2	-0.47	3433.2	-0.5
3433.3	0.02	3433.3	0	3433.3	-0.47	3433.3	-0.5
3433.4	0.02	3433.4	0	3433.4	-0.48	3433.4	-0.5
3433.5	0.02	3433.5	0	3433.5	-0.5	3433.5	-0.52
3433.6	0.02	3433.6	0	3433.6	-0.53	3433.6	-0.54
3433.7	0.01	3433.7	0	3433.7	-0.56	3433.7	-0.56
3433.8	0	3433.8	-0.000943	3433.8	-0.59	3433.8	-0.59
3433.9	-0.02	3433.9	-0.000846	3433.9	-0.62	3433.9	-0.62
3434	-0.03	3434	-0.000755	3434	-0.65	3434	-0.65
3434.1	-0.04	3434.1	-0.000671	3434.1	-0.67	3434.1	-0.67
3434.2	-0.04	3434.2	-0.000591	3434.2	-0.69	3434.2	-0.69
3434.3	-0.04	3434.3	-0.000516	3434.3	-0.7	3434.3	-0.7
3434.4	-0.03	3434.4	-0.000444	3434.4	-0.71	3434.4	-0.7
3434.5	-0.02	3434.5	-0.000375	3434.5	-0.71	3434.5	-0.7
3434.6	-0.01	3434.6	-0.000309	3434.6	-0.7	3434.6	-0.69
3434.7	0.000128	3434.7	-0.000244	3434.7	-0.7	3434.7	-0.68
3434.8	0.01	3434.8	-0.000181	3434.8	-0.69	3434.8	-0.67
3434.9	0.02	3434.9	-0.000119	3434.9	-0.68	3434.9	-0.66
3435	0.03	3435	-5.68e-05	3435	-0.67	3435	-0.65
3435.1	0.03	3435.1	5e-06	3435.1	-0.66	3435.1	-0.64
3435.2	0.03	3435.2	6.72e-05	3435.2	-0.64	3435.2	-0.63
3435.3	0.04	3435.3	0.00013	3435.3	-0.63	3435.3	-0.62
3435.4	0.04	3435.4	0.000195	3435.4	-0.62	3435.4	-0.62
3435.5	0.03	3435.5	0.000261	3435.5	-0.6	3435.5	-0.61
3435.6	0.02	3435.6	0.000329	3435.6	-0.59	3435.6	-0.61
3435.7	0	3435.7	0.000401	3435.7	-0.58	3435.7	-0.61
3435.8	-0.01	3435.8	0.000476	3435.8	-0.58	3435.8	-0.61
3435.9	-0.02	3435.9	0.000555	3435.9	-0.58	3435.9	-0.61
3436	-0.03	3436	0.000639	3436	-0.59	3436	-0.61
3436.1	-0.03	3436.1	0.000729	3436.1	-0.61	3436.1	-0.61
3436.2	-0.03	3436.2	0.000826	3436.2	-0.62	3436.2	-0.6
3436.3	-0.02	3436.3	0.000931	3436.3	-0.62	3436.3	-0.6
3436.4	-0.01	3436.4	0	3436.4	-0.62	3436.4	-0.6
3436.5	0	3436.5	0	3436.5	-0.62	3436.5	-0.6
3436.6	0.01	3436.6	0	3436.6	-0.61	3436.6	-0.6
3436.7	0.02	3436.7	0	3436.7	-0.6	3436.7	-0.6
3436.8	0.03	3436.8	0	3436.8	-0.59	3436.8	-0.6
3436.9	0.03	3436.9	0	3436.9	-0.58	3436.9	-0.6
3437	0.02	3437	0	3437	-0.58	3437	-0.6
3437.1	0.02	3437.1	0	3437.1	-0.58	3437.1	-0.6
3437.2	0.02	3437.2	0	3437.2	-0.59	3437.2	-0.6
3437.3	0.01	3437.3	0	3437.3	-0.59	3437.3	-0.6
3437.4	0.01	3437.4	0.01	3437.4	-0.6	3437.4	-0.6
3437.5	0	3437.5	0.01	3437.5	-0.61	3437.5	-0.6
3437.6	-0.000905	3437.6	0.01	3437.6	-0.61	3437.6	-0.6
3437.7	0.000836	3437.7	0.02	3437.7	-0.61	3437.7	-0.6
3437.8	0.01	3437.8	0.02	3437.8	-0.61	3437.8	-0.6
3437.9	0.02	3437.9	0.03	3437.9	-0.61	3437.9	-0.6
3438	0.04	3438	0.04	3438	-0.6	3438	-0.6
3438.1	0.06	3438.1	0.05	3438.1	-0.59	3438.1	-0.6
3438.2	0.07	3438.2	0.07	3438.2	-0.59	3438.2	-0.6
3438.3	0.09	3438.3	0.09	3438.3	-0.59	3438.3	-0.6
3438.4	0.11	3438.4	0.11	3438.4	-0.59	3438.4	-0.6
3438.5	0.13	3438.5	0.13	3438.5	-0.59	3438.5	-0.6
3438.6	0.15	3438.6	0.15	3438.6	-0.59	3438.6	-0.6
3438.7	0.17	3438.7	0.17	3438.7	-0.6	3438.7	-0.6
3438.8	0.19	3438.8	0.19	3438.8	-0.6	3438.8	-0.6
3438.9	0.19	3438.9	0.2	3438.9	-0.6	3438.9	-0.6
3439	0.19	3439	0.2	3439	-0.6	3439	-0.6
3439.1	0.18	3439.1	0.2	3439.1	-0.6	3439.1	-0.6
3439.2	0.16	3439.2	0.18	3439.2	-0.6	3439.2	-0.6
3439.3	0.13	3439.3	0.16	3439.3	-0.6	3439.3	-0.6
3439.4	0.09	3439.4	0.12	3439.4	-0.6	3439.4	-0.6
3439.5	0.04	3439.5	0.08	3439.5	-0.6	3439.5	-0.6
3439.6	0	3439.6	0.03	3439.6	-0.6	3439.6	-0.6
3439.7	-0.05	3439.7	-0.02	3439.7	-0.61	3439.7	-0.6
3439.8	-0.1	3439.8	-0.07	3439.8	-0.61	3439.8	-0.6
3439.9	-0.14	3439.9	-0.12	3439.9	-0.61	3439.9	-0.6
3440	-0.17	3440	-0.15	3440	-0.62	3440	-0.6
3440.1	-0.19	3440.1	-0.18	3440.1	-0.63	3440.1	-0.6
3440.2	-0.21	3440.2	-0.2	3440.2	-0.63	3440.2	-0.6
3440.3	-0.22	3440.3	-0.2	3440.3	-0.63	3440.3	-0.6
3440.4	-0.22	3440.4	-0.2	3440.4	-0.63	3440.4	-0.6
3440.5	-0.21	3440.5	-0.19	3440.5	-0.63	3440.5	-0.6
3440.6	-0.2	3440.6	-0.17	3440.6	-0.63	3440.6	-0.6
3440.7	-0.18	3440.7	-0.15	3440.7	-0.63	3440.7	-0.6
3440.8	-0.16	3440.8	-0.13	3440.8	-0.63	3440.8	-0.6
3440.9	-0.14	3440.9	-0.11	3440.9	-0.63	3440.9	-0.6
3441	-0.12	3441	-0.09	3441	-0.63	3441	-0.6
3441.1	-0.1	3441.1	-0.07	3441.1	-0.62	3441.1	-0.6
3441.2	-0.09	3441.2	-0.05	3441.2	-0.62	3441.2	-0.6
3441.3	-0.07	3441.3	-0.04	3441.3	-0.61	3441.3	-0.6
3441.4	-0.05	3441.4	-0.03	3441.4	-0.61	3441.4	-0.6
3441.5	-0.04	3441.5	-0.02	3441.5	-0.62	3441.5	-0.6
3441.6	-0.04	3441.6	-0.02	3441.6	-0.62	3441.6	-0.6
3441.7	-0.04	3441.7	-0.01	3441.7	-0.62	3441.7	-0.6
3441.8	-0.04	3441.8	-0.01	3441.8	-0.61	3441.8	-0.6
3441.9	-0.03	3441.9	-0.01	3441.9	-0.61	3441.9	-0.6
3442	-0.03	3442	-0.01	3442	-0.6	3442	-0.6
3442.1	-0.03	3442.1	0	3442.1	-0.6	3442.1	-0.6
3442.2	-0.02	3442.2	0	3442.2	-0.59	3442.2	-0.6
3442.3	-0.01	3442.3	0	3442.3	-0.59	3442.3	-0.6
3442.4	-0.01	3442.4	0	3442.4	-0.59	3442.4	-0.6
3442.5	0	3442.5	0	3442.5	-0.59	3442.5	-0.6
3442.6	0	3442.6	0	3442.6	-0.59	3442.6	-0.6
3442.7	0	3442.7	0	3442.7	-0.59	3442.7	-0.6
3442.8	0	3442.8	0	3442.8	-0.59	3442.8	-0.6
3442.9	0.01	3442.9	0	3442.9	-0.59	3442.9	-0.6
3443	0.01	3443	0	3443	-0.59	3443	-0.6
3443.1	0.02	3443.1	0	3443.1	-0.59	3443.1	-0.6
3443.2	0.02	3443.2	0	3443.2	-0.59	3443.2	-0.6
3443.3	0.03	3443.3	-0.000997	3443.3	-0.59	3443.3	-0.6
3443.4	0.03	3443.4	-0.000927	3443.4	-0.59	3443.4	-0.6
3443.5	0.04	3443.5	-0.000863	3443.5	-0.59	3443.5	-0.6
3443.6	0.04	3443.6	-0.000805	3443.6	-0.6	3443.6	-0.6
3443.7	0.03	3443.7	-0.000751	3443.7	-0.6	3443.7	-0.6
3443.8	0.03	3443.8	-0.000702	3443.8	-0.61	3443.8	-0.6
3443.9	0.01	3443.9	-0.000656	3443.9	-0.61	3443.9	-0.6
3444	0	3444	-0.000615	3444	-0.61	3444	-0.6
3444.1	-0.02	3444.1	-0.000576	3444.1	-0.61	3444.1	-0.6
3444.2	-0.04	3444.2	-0.00054	3444.2	-0.61	3444.2	-0.6
3444.3	-0.04	3444.3	-0.000506	3444.3	-0.6	3444.3	-0.6
3444.4	-0.05	3444.4	-0.000475	3444.4	-0.6	3444.4	-0.6
3444.5	-0.05	3444.5	-0.000446	3444.5	-0.6	3444.5	-0.6
3444.6	-0.06	3444.6	-0.000419	3444.6	-0.6	3444.6	-0.6
3444.7	-0.06	3444.7	-0.000394	3444.7	-0.6	3444.7	-0.6
3444.8	-0.06	3444.8	-0.00037	3444.8	-0.6	3444.8	-0.6
3444.9	-0.06	3444.9	-0.000348	3444.9	-0.6	3444.9	-0.6
3445	-0.05	3445	-0.000327	3445	-0.6	3445	-0.6
3445.1	-0.05	3445.1	-0.000307	3445.1	-0.6	3445.1	-0.6
3445.2	-0.04	3445.2	-0.000289	3445.2	-0.61	3445.2	-0.6
3445.3	-0.03	3445.3	-0.000271	3445.3	-0.61	3445.3	-0.6
3445.4	-0.03	3445.4	-0.000255	3445.4	-0.61	3445.4	-0.6
3445.5	-0.02	3445.5	-0.000239	3445.5	-0.6	3445.5	-0.6
3445.6	-0.02	3445.6	-0.000224	3445.6	-0.6	3445.6	-0.6
3445.7	-0.02	3445.7	-0.000209	3445.7	-0.6	3445.7	-0.6
3445.8	-0.02	3445.8	-0.000196	3445.8	-0.6	3445.8	-0.6
3445.9	-0.02	3445.9	-0.000182	3445.9	-0.61	3445.9	-0.6
3446	-0.02	3446	-0.00017	3446	-0.61	3446	-0.6
3446.1	-0.02	3446.1	-0.000158	3446.1	-0.62	3446.1	-0.6
3446.2	-0.01	3446.2	-0.000146	3446.2	-0.62	3446.2	-0.6
3446.3	-0.01	3446.3	-0.000134	3446.3	-0.61	3446.3	-0.6
3446.4	-0.01	3446.4	-0.000123	3446.4	-0.6	3446.4	-0.6
3446.5	-0.01	3446.5	-0.000113	3446.5	-0.6	3446.5	-0.6
3446.6	0	3446.6	-0.000102	3446.6	-0.59	3446.6	-0.6
3446.7	0	3446.7	-9.19e-05	3446.7	-0.59	3446.7	-0.6
3446.8	0	3446.8	-8.19e-05	3446.8	-0.59	3446.8	-0.6
3446.9	-0.01	3446.9	-7.2e-05	3446.9	-0.59	3446.9	-0.6
3447	-0.01	3447	-6.23e-05	3447	-0.59	3447	-0.6
3447.1	-0.01	3447.1	-5.27e-05	3447.1	-0.6	3447.1	-0.59
3447.2	-0.01	3447.2	-4.31e-05	3447.2	-0.6	3447.2	-0.59
3447.3	-0.01	3447.3	-3.36e-05	3447.3	-0.59	3447.3	-0.59
3447.4	-0.01	3447.4	-2.41e-05	3447.4	-0.59	3447.4	-0.59
3447.5	0	3447.5	-1.46e-05	3447.5	-0.58	3447.5	-0.58
3447.6	-0.000238	3447.6	-5.04e-06	3447.6	-0.58	3447.6	-0.58
3447.7	0	3447.7	4.58e-06	3447.7	-0.57	3447.7	-0.58
3447.8	0	3447.8	1.43e-05	3447.8	-0.56	3447.8	-0.57
3447.9	0.000105	3447.9	2.42e-05	3447.9	-0.56	3447.9	-0.56
3448	0	3448	3.42e-05	3448	-0.55	3448	-0.56
3448.1	0.000607	3448.1	4.44e-05	3448.1	-0.55	3448.1	-0.55
3448.2	0.01	3448.2	5.49e-05	3448.2	-0.55	3448.2	-0.55
3448.3	0.01	3448.3	6.56e-05	3448.3	-0.55	3448.3	-0.55
3448.4	0.02	3448.4	7.66e-05	3448.4	-0.55	3448.4	-0.55
3448.5	0.02	3448.5	8.79e-05	3448.5	-0.56	3448.5	-0.56
3448.6	0.02	3448.6	9.97e-05	3448.6	-0.56	3448.6	-0.57
3448.7	0.02	3448.7	0.000112	3448.7	-0.57	3448.7	-0.58
3448.8	0.02	3448.8	0.000124	3448.8	-0.59	3448.8	-0.59
3448.9	0.01	3448.9	0.000138	3448.9	-0.6	3448.9	-0.61
3449	0.01	3449	0.000151	3449	-0.62	3449	-0.62
3449.1	0	3449.1	0.000166	3449.1	-0.62	3449.1	-0.64
3449.2	0	3449.2	0.000181	3449.2	-0.63	3449.2	-0.64
3449.3	0	3449.3	0.000197	3449.3	-0.63	3449.3	-0.65
3449.4	0.01	3449.4	0.000213	3449.4	-0.62	3449.4	-0.65
3449.5	0.01	3449.5	0.000231	3449.5	-0.61	3449.5	-0.65
3449.6	0.01	3449.6	0.00025	3449.6	-0.6	3449.6	-0.65
3449.7	0.02	3449.7	0.00027	3449.7	-0.6	3449.7	-0.64
3449.8	0.02	3449.8	0.000291	3449.8	-0.6	3449.8	-0.64
3449.9	0.02	3449.9	0.000313	3449.9	-0.6	3449.9	-0.63
3450	0.02	3450	0.000337	3450	-0.61	3450	-0.62
3450.1	0.01	3450.1	0.000362	3450.1	-0.61	3450.1	-0.62
3450.2	0	3450.2	0.00039	3450.2	-0.61	3450.2	-0.62
3450.3	-0.01	3450.3	0.000419	3450.3	-0.61	3450.3	-0.61
3450.4	-0.02	3450.4	0.00045	3450.4	-0.6	3450.4	-0.61
3450.5	-0.02	3450.5	0.000484	3450.5	-0.59	3450.5	-0.61
3450.6	-0.01	3450.6	0.00052	3450.6	-0.59	3450.6	-0.61
3450.7	-0.01	3450.7	0.00056	3450.7	-0.58	3450.7	-0.6
3450.8	-0.01	3450.8	0.000602	3450.8	-0.58	3450.8	-0.6
3450.9	-0.01	3450.9	0.000648	3450.9	-0.58	3450.9	-0.6
3451	-0.01	3451	0.000699	3451	-0.58	3451	-0.6
3451.1	-0.01	3451.1	0.000753	3451.1	-0.58	3451.1	-0.6
3451.2	-0.01	3451.2	0.000813	3451.2	-0.58	3451.2	-0.6
3451.3	-0.01	3451.3	0.000878	3451.3	-0.58	3451.3	-0.6
3451.4	-0.01	3451.4	0.000949	3451.4	-0.57	3451.4	-0.6
3451.5	-0.02	3451.5	0	3451.5	-0.57	3451.5	-0.6
3451.6	-0.02	3451.6	0	3451.6	-0.58	3451.6	-0.6
3451.7	-0.02	3451.7	0	3451.7	-0.58	3451.7	-0.6
3451.8	-0.02	3451.8	0	3451.8	-0.59	3451.8	-0.6
3451.9	-0.02	3451.9	0	3451.9	-0.6	3451.9	-0.6
3452	-0.01	3452	0	3452	-0.6	3452	-0.6
3452.1	-0.01	3452.1	0	3452.1	-0.6	3452.1	-0.6
3452.2	-0.01	3452.2	0	3452.2	-0.6	3452.2	-0.6
3452.3	-0.01	3452.3	0	3452.3	-0.6	3452.3	-0.6
3452.4	-0.01	3452.4	0	3452.4	-0.6	3452.4	-0.6
3452.5	0	3452.5	0	3452.5	-0.6	3452.5	-0.6
3452.6	-0.000636	3452.6	0	3452.6	-0.6	3452.6	-0.6
3452.7	0	3452.7	0.01	3452.7	-0.61	3452.7	-0.6
3452.8	0.01	3452.8	0.01	3452.8	-0.61	3452.8	-0.6
3452.9	0.01	3452.9	0.01	3452.9	-0.61	3452.9	-0.6
3453	0.01	3453	0.01	3453	-0.61	3453	-0.6
3453.1	0.02	3453.1	0.02	3453.1	-0.61	3453.1	-0.6
3453.2	0.02	3453.2	0.03	3453.2	-0.6	3453.2	-0.6
3453.3	0.02	3453.3	0.03	3453.3	-0.6	3453.3	-0.6
3453.4	0.03	3453.4	0.05	3453.4	-0.6	3453.4	-0.6
3453.5	0.04	3453.5	0.06	3453.5	-0.6	3453.5	-0.6
3453.6	0.06	3453.6	0.08	3453.6	-0.61	3453.6	-0.6
3453.7	0.07	3453.7	0.1	3453.7	-0.61	3453.7	-0.6
3453.8	0.09	3453.8	0.12	3453.8	-0.62	3453.8	-0.6
3453.9	0.11	3453.9	0.14	3453.9	-0.62	3453.9	-0.6
3454	0.14	3454	0.16	3454	-0.62	3454	-0.6
3454.1	0.16	3454.1	0.18	3454.1	-0.62	3454.1	-0.6
3454.2	0.17	3454.2	0.19	3454.2	-0.61	3454.2	-0.6
3454.3	0.18	3454.3	0.2	3454.3	-0.61	3454.3	-0.6
3454.4	0.19	3454.4	0.2	3454.4	-0.6	3454.4	-0.6
3454.5	0.18	3454.5	0.19	3454.5	-0.6	3454.5	-0.6
3454.6	0.16	3454.6	0.17	3454.6	-0.6	3454.6	-0.6
3454.7	0.13	3454.7	0.14	3454.7	-0.6	3454.7	-0.6
3454.8	0.09	3454.8	0.1	3454.8	-0.6	3454.8	-0.6
3454.9	0.05	3454.9	0.06	3454.9	-0.6	3454.9	-0.6
3455	0	3455	0.01	3455	-0.6	3455	-0.6
3455.1	-0.05	3455.1	-0.04	3455.1	-0.6	3455.1	-0.6
3455.2	-0.09	3455.2	-0.09	3455.2	-0.59	3455.2	-0.6
3455.3	-0.14	3455.3	-0.13	3455.3	-0.58	3455.3	-0.6
3455.4	-0.17	3455.4	-0.17	3455.4	-0.58	3455.4	-0.6
3455.5	-0.2	3455.5	-0.19	3455.5	-0.58	3455.5	-0.6
3455.6	-0.21	3455.6	-0.2	3455.6	-0.59	3455.6	-0.6
3455.7	-0.22	3455.7	-0.2	3455.7	-0.59	3455.7	-0.6
3455.8	-0.21	3455.8	-0.2	3455.8	-0.6	3455.8	-0.6
3455.9	-0.21	3455.9	-0.18	3455.9	-0.61	3455.9	-0.6
3456	-0.19	3456	-0.17	3456	-0.61	3456	-0.6
3456.1	-0.18	3456.1	-0.14	3456.1	-0.61	3456.1	-0.6
3456.2	-0.16	3456.2	-0.12	3456.2	-0.6	3456.2	-0.6
3456.3	-0.14	3456.3	-0.1	3456.3	-0.6	3456.3	-0.6
3456.4	-0.11	3456.4	-0.08	3456.4	-0.59	3456.4	-0.6
3456.5	-0.09	3456.5	-0.06	3456.5	-0.59	3456.5	-0.6
3456.6	-0.08	3456.6	-0.05	3456.6	-0.59	3456.6	-0.6
3456.7	-0.07	3456.7	-0.04	3456.7	-0.6	3456.7	-0.6
3456.8	-0.06	3456.8	-0.03	3456.8	-0.6	3456.8	-0.6
3456.9	-0.05	3456.9	-0.02	3456.9	-0.61	3456.9	-0.6
3457	-0.05	3457	-0.01	3457	-0.61	3457	-0.6
3457.1	-0.05	3457.1	-0.01	3457.1	-0.61	3457.1	-0.6
3457.2	-0.04	3457.2	-0.01	3457.2	-0.61	3457.2	-0.6
3457.3	-0.03	3457.3	-0.01	3457.3	-0.61	3457.3	-0.6
3457.4	-0.02	3457.4	0	3457.4	-0.6	3457.4	-0.6
3457.5	-0.01	3457.5	0	3457.5	-0.59	3457.5	-0.6
3457.6	-0.01	3457.6	0	3457.6	-0.59	3457.6	-0.6
3457.7	-0.01	3457.7	0	3457.7	-0.59	3457.7	-0.6
3457.8	-0.01	3457.8	0	3457.8	-0.59	3457.8	-0.6
3457.9	-0.01	3457.9	0	3457.9	-0.59	3457.9	-0.6
3458	-0.01	3458	0	3458	-0.59	3458	-0.6
3458.1	-0.02	3458.1	0	3458.1	-0.59	3458.1	-0.6
3458.2	-0.02	3458.2	0	3458.2	-0.59	3458.2	-0.6
3458.3	-0.02	3458.3	0	3458.3	-0.6	3458.3	-0.6
3458.4	-0.03	3458.4	0	3458.4	-0.6	3458.4	-0.6
3458.5	-0.03	3458.5	0	3458.5	-0.6	3458.5	-0.6
3458.6	-0.04	3458.6	0	3458.6	-0.61	3458.6	-0.6
3458.7	-0.04	3458.7	-0.00098	3458.7	-0.61	3458.7	-0.6
3458.8	-0.04	3458.8	-0.000914	3458.8	-0.61	3458.8	-0.6
3458.9	-0.04	3458.9	-0.000854	3458.9	-0.61	3458.9	-0.6
3459	-0.03	3459	-0.000799	3459	-0.61	3459	-0.6
3459.1	-0.02	3459.1	-0.000749	3459.1	-0.61	3459.1	-0.6
3459.2	-0.01	3459.2	-0.000702	3459.2	-0.61	3459.2	-0.6
3459.3	-0.01	3459.3	-0.00066	3459.3	-0.61	3459.3	-0.6
3459.4	0	3459.4	-0.000621	3459.4	-0.61	3459.4	-0.6
3459.5	0	3459.5	-0.000585	3459.5	-0.61	3459.5	-0.6
3459.6	0	3459.6	-0.000552	3459.6	-0.61	3459.6	-0.6
3459.7	0	3459.7	-0.000521	3459.7	-0.6	3459.7	-0.6
3459.8	0.01	3459.8	-0.000492	3459.8	-0.59	3459.8	-0.6
3459.9	0.01	3459.9	-0.000466	3459.9	-0.59	3459.9	-0.6
3460	0	3460	-0.000441	3460	-0.58	3460	-0.6
3460.1	0	3460.1	-0.000419	3460.1	-0.58	3460.1	-0.6
3460.2	0.000536	3460.2	-0.000397	3460.2	-0.58	3460.2	-0.6
3460.3	0	3460.3	-0.000378	3460.3	-0.58	3460.3	-0.6
3460.4	-0.01	3460.4	-0.000359	3460.4	-0.58	3460.4	-0.6
3460.5	-0.01	3460.5	-0.000342	3460.5	-0.59	3460.5	-0.6
3460.6	-0.01	3460.6	-0.000326	3460.6	-0.59	3460.6	-0.6
3460.7	-0.02	3460.7	-0.000311	3460.7	-0.59	3460.7	-0.6
3460.8	-0.02	3460.8	-0.000297	3460.8	-0.6	3460.8	-0.6
3460.9	-0.02	3460.9	-0.000284	3460.9	-0.6	3460.9	-0.6
3461	-0.03	3461	-0.000271	3461	-0.6	3461	-0.6
3461.1	-0.03	3461.1	-0.00026	3461.1	-0.6	3461.1	-0.6
3461.2	-0.02	3461.2	-0.000249	3461.2	-0.59	3461.2	-0.6
3461.3	-0.02	3461.3	-0.000238	3461.3	-0.59	3461.3	-0.6
3461.4	-0.02	3461.4	-0.000229	3461.4	-0.59	3461.4	-0.6
3461.5	-0.02	3461.5	-0.000219	3461.5	-0.59	3461.5	-0.6
3461.6	-0.03	3461.6	-0.000211	3461.6	-0.59	3461.6	-0.6
3461.7	-0.03	3461.7	-0.000203	3461.7	-0.59	3461.7	-0.6
3461.8	-0.04	3461.8	-0.000195	3461.8	-0.6	3461.8	-0.6
3461.9	-0.04	3461.9	-0.000188	3461.9	-0.6	3461.9	-0.6
3462	-0.04	3462	-0.000181	3462	-0.6	3462	-0.6
3462.1	-0.03	3462.1	-0.000174	3462.1	-0.61	3462.1	-0.6
3462.2	-0.02	3462.2	-0.000168	3462.2	-0.61	3462.2	-0.6
3462.3	-0.01	3462.3	-0.000162	3462.3	-0.61	3462.3	-0.6
3462.4	0	3462.4	-0.000156	3462.4	-0.61	3462.4	-0.6
3462.5	0	3462.5	-0.000151	3462.5	-0.61	3462.5	-0.6
3462.6	0.01	3462.6	-0.000146	3462.6	-0.61	3462.6	-0.6
3462.7	0.01	3462.7	-0.000141	3462.7	-0.61	3462.7	-0.6
3462.8	0.01	3462.8	-0.000137	3462.8	-0.6	3462.8	-0.6
3462.9	0	3462.9	-0.000132	3462.9	-0.6	3462.9	-0.6
3463	-0.01	3463	-0.000128	3463	-0.6	3463	-0.6
3463.1	-0.02	3463.1	-0.000124	3463.1	-0.6	3463.1	-0.6
3463.2	-0.02	3463.2	-0.00012	3463.2	-0.61	3463.2	-0.6
3463.3	-0.03	3463.3	-0.000117	3463.3	-0.63	3463.3	-0.6
3463.4	-0.02	3463.4	-0.000113	3463.4	-0.64	3463.4	-0.6
3463.5	-0.02	3463.5	-0.00011	3463.5	-0.64	3463.5	-0.6
3463.6	-0.01	3463.6	-0.000107	3463.6	-0.64	3463.6	-0.6
3463.7	0	3463.7	-0.000104	3463.7	-0.64	3463.7	-0.6
3463.8	-0.000238	3463.8	-0.000101	3463.8	-0.63	3463.8	-0.6
3463.9	0	3463.9	-9.84e-05	3463.9	-0.63	3463.9	-0.6
3464	-0.01	3464	-9.57e-05	3464	-0.62	3464	-0.6
3464.1	-0.01	3464.1	-9.32e-05	3464.1	-0.61	3464.1	-0.6
3464.2	-0.01	3464.2	-9.08e-05	3464.2	-0.61	3464.2	-0.6
3464.3	-0.01	3464.3	-8.85e-05	3464.3	-0.6	3464.3	-0.6
3464.4	-0.01	3464.4	-8.62e-05	3464.4	-0.6	3464.4	-0.6
3464.5	0.000212	3464.5	-8.41e-05	3464.5	-0.6	3464.5	-0.6
3464.6	0.01	3464.6	-8.2e-05	3464.6	-0.6	3464.6	-0.6
3464.7	0.02	3464.7	-8.01e-05	3464.7	-0.6	3464.7	-0.6
3464.8	0.03	3464.8	-7.82e-05	3464.8	-0.6	3464.8	-0.6
3464.9	0.03	3464.9	-7.63e-05	3464.9	-0.6	3464.9	-0.6
3465	0.03	3465	-7.46e-05	3465	-0.6	3465	-0.6
3465.1	0.02	3465.1	-7.29e-05	3465.1	-0.6	3465.1	-0.6
3465.2	0.01	3465.2	-7.13e-05	3465.2	-0.6	3465.2	-0.6
3465.3	0.01	3465.3	-6.97e-05	3465.3	-0.6	3465.3	-0.6
3465.4	0.01	3465.4	-6.82e-05	3465.4	-0.6	3465.4	-0.6
3465.5	0.02	3465.5	-6.67e-05	3465.5	-0.6	3465.5	-0.6
3465.6	0.02	3465.6	-6.53e-05	3465.6	-0.6	3465.6	-0.6
3465.7	0.03	3465.7	-6.4e-05	3465.7	-0.6	3465.7	-0.6
3465.8	0.03	3465.8	-6.26e-05	3465.8	-0.61	3465.8	-0.6
3465.9	0.03	3465.9	-6.14e-05	3465.9	-0.61	3465.9	-0.6
3466	0.03	3466	-6.02e-05	3466	-0.61	3466	-0.6
3466.1	0.03	3466.1	-5.9e-05	3466.1	-0.61	3466.1	-0.6
3466.2	0.03	3466.2	-5.79e-05	3466.2	-0.6	3466.2	-0.6
3466.3	0.03	3466.3	-5.68e-05	3466.3	-0.6	3466.3	-0.6
3466.4	0.03	3466.4	-5.57e-05	3466.4	-0.61	3466.4	-0.6
3466.5	0.02	3466.5	-5.47e-05	3466.5	-0.61	3466.5	-0.6
3466.6	0.01	3466.6	-5.37e-05	3466.6	-0.61	3466.6	-0.6
3466.7	0.000606	3466.7	-5.27e-05	3466.7	-0.61	3466.7	-0.6
3466.8	-0.01	3466.8	-5.18e-05	3466.8	-0.61	3466.8	-0.6
3466.9	-0.02	3466.9	-5.09e-05	3466.9	-0.61	3466.9	-0.6
3467	-0.03	3467	-5e-05	3467	-0.61	3467	-0.6
3467.1	-0.05	3467.1	-4.92e-05	3467.1	-0.61	3467.1	-0.6
3467.2	-0.05	3467.2	-4.83e-05	3467.2	-0.6	3467.2	-0.6
3467.3	-0.05	3467.3	-4.75e-05	3467.3	-0.6	3467.3	-0.6
3467.4	-0.05	3467.4	-4.68e-05	3467.4	-0.6	3467.4	-0.6
3467.5	-0.04	3467.5	-4.6e-05	3467.5	-0.59	3467.5	-0.6
3467.6	-0.02	3467.6	-4.53e-05	3467.6	-0.58	3467.6	-0.6
3467.7	-0.02	3467.7	-4.46e-05	3467.7	-0.58	3467.7	-0.6
3467.8	-0.01	3467.8	-4.39e-05	3467.8	-0.57	3467.8	-0.6
3467.9	-0.02	3467.9	-4.33e-05	3467.9	-0.57	3467.9	-0.6
3468	-0.02	3468	-4.26e-05	3468	-0.57	3468	-0.6
3468.1	-0.03	3468.1	-4.2e-05	3468.1	-0.58	3468.1	-0.6
3468.2	-0.03	3468.2	-4.14e-05	3468.2	-0.58	3468.2	-0.6
3468.3	-0.02	3468.3	-4.08e-05	3468.3	-0.58	3468.3	-0.6
3468.4	-0.02	3468.4	-4.02e-05	3468.4	-0.59	3468.4	-0.6
3468.5	-0.01	3468.5	-3.97e-05	3468.5	-0.59	3468.5	-0.6
3468.6	-0.01	3468.6	-3.91e-05	3468.6	-0.59	3468.6	-0.6
3468.7	-0.01	3468.7	-3.86e-05	3468.7	-0.6	3468.7	-0.6
3468.8	-0.01	3468.8	-3.81e-05	3468.8	-0.6	3468.8	-0.6
3468.9	-0.02	3468.9	-3.76e-05	3468.9	-0.6	3468.9	-0.6
3469	-0.02	3469	-3.71e-05	3469	-0.6	3469	-0.6
3469.1	-0.03	3469.1	-3.66e-05	3469.1	-0.61	3469.1	-0.6
3469.2	-0.02	3469.2	-3.62e-05	3469.2	-0.61	3469.2	-0.6
3469.3	-0.02	3469.3	-3.57e-05	3469.3	-0.62	3469.3	-0.6
3469.4	-0.02	3469.4	-3.53e-05	3469.4	-0.63	3469.4	-0.6
3469.5	-0.02	3469.5	-3.48e-05	3469.5	-0.63	3469.5	-0.6
3469.6	-0.02	3469.6	-3.44e-05	3469.6	-0.63	3469.6	-0.6
3469.7	-0.02	3469.7	-3.4e-05	3469.7	-0.63	3469.7	-0.6
3469.8	-0.02	3469.8	-3.36e-05	3469.8	-0.62	3469.8	-0.6
3469.9	-0.02	3469.9	-3.33e-05	3469.9	-0.62	3469.9	-0.6
3470	-0.02	3470	-3.29e-05	3470	-0.62	3470	-0.6
3470.1	-0.02	3470.1	-3.25e-05	3470.1	-0.62	3470.1	-0.6
3470.2	-0.01	3470.2	-3.22e-05	3470.2	-0.61	3470.2	-0.6
3470.3	-0.01	3470.3	-3.18e-05	3470.3	-0.61	3470.3	-0.6
3470.4	-0.01	3470.4	-3.15e-05	3470.4	-0.61	3470.4	-0.6
3470.5	-0.01	3470.5	-3.11e-05	3470.5	-0.6	3470.5	-0.6
3470.6	-0.01	3470.6	-3.08e-05	3470.6	-0.6	3470.6	-0.6
3470.7	0.000117	3470.7	-3.05e-05	3470.7	-0.61	3470.7	-0.6
3470.8	0	3470.8	-3.02e-05	3470.8	-0.61	3470.8	-0.6
3470.9	0	3470.9	-2.99e-05	3470.9	-0.61	3470.9	-0.6
3471	-0.01	3471	-2.96e-05	3471	-0.6	3471	-0.6
3471.1	-0.01	3471.1	-2.93e-05	3471.1	-0.6	3471.1	-0.6
3471.2	-0.02	3471.2	-2.9e-05	3471.2	-0.59	3471.2	-0.6
3471.3	-0.03	3471.3	-2.88e-05	3471.3	-0.59	3471.3	-0.6
3471.4	-0.03	3471.4	-2.85e-05	3471.4	-0.59	3471.4	-0.6
3471.5	-0.04	3471.5	-2.82e-05	3471.5	-0.6	3471.5	-0.6
3471.6	-0.03	3471.6	-2.8e-05	3471.6	-0.6	3471.6	-0.6
3471.7	-0.03	3471.7	-2.77e-05	3471.7	-0.6	3471.7	-0.6
3471.8	-0.03	3471.8	-2.75e-05	3471.8	-0.6	3471.8	-0.6
3471.9	-0.03	3471.9	-2.72e-05	3471.9	-0.59	3471.9	-0.6
3472	-0.03	3472	-2.7e-05	3472	-0.59	3472	-0.6
3472.1	-0.03	3472.1	-2.68e-05	3472.1	-0.59	3472.1	-0.6
3472.2	-0.03	3472.2	-2.66e-05	3472.2	-0.59	3472.2	-0.6
3472.3	-0.03	3472.3	-2.63e-05	3472.3	-0.59	3472.3	-0.6
3472.4	-0.03	3472.4	-2.61e-05	3472.4	-0.59	3472.4	-0.6
3472.5	-0.03	3472.5	-2.59e-05	3472.5	-0.6	3472.5	-0.6
3472.6	-0.02	3472.6	-2.57e-05	3472.6	-0.6	3472.6	-0.6
3472.7	-0.01	3472.7	-2.55e-05	3472.7	-0.59	3472.7	-0.6
3472.8	-0.01	3472.8	-2.53e-05	3472.8	-0.59	3472.8	-0.6
3472.9	0	3472.9	-2.51e-05	3472.9	-0.58	3472.9	-0.6
3473	0	3473	-2.49e-05	3473	-0.57	3473	-0.6
3473.1	-0.000922	3473.1	-2.48e-05	3473.1	-0.57	3473.1	-0.6
3473.2	-0.000945	3473.2	-2.46e-05	3473.2	-0.57	3473.2	-0.6
3473.3	-0.000847	3473.3	-2.44e-05	3473.3	-0.57	3473.3	-0.6
3473.4	-0.000677	3473.4	-2.42e-05	3473.4	-0.57	3473.4	-0.6
3473.5	-0.000962	3473.5	-2.4e-05	3473.5	-0.58	3473.5	-0.6
3473.6	0	3473.6	-2.39e-05	3473.6	-0.59	3473.6	-0.6
3473.7	0	3473.7	-2.37e-05	3473.7	-0.6	3473.7	-0.6
3473.8	-0.01	3473.8	-2.36e-05	3473.8	-0.6	3473.8	-0.6
3473.9	-0.01	3473.9	-2.34e-05	3473.9	-0.61	3473.9	-0.6
3474	0	3474	-2.32e-05	3474	-0.61	3474	-0.6
3474.1	0.000259	3474.1	-2.31e-05	3474.1	-0.61	3474.1	-0.6
3474.2	0.01	3474.2	-2.29e-05	3474.2	-0.61	3474.2	-0.6
3474.3	0.01	3474.3	-2.28e-05	3474.3	-0.61	3474.3	-0.6
3474.4	0.01	3474.4	-2.27e-05	3474.4	-0.61	3474.4	-0.6
3474.5	0.01	3474.5	-2.25e-05	3474.5	-0.61	3474.5	-0.6
3474.6	0.01	3474.6	-2.24e-05	3474.6	-0.61	3474.6	-0.6
3474.7	0.01	3474.7	-2.22e-05	3474.7	-0.61	3474.7	-0.6
3474.8	0.01	3474.8	-2.21e-05	3474.8	-0.61	3474.8	-0.6
3474.9	0.01	3474.9	-2.2e-05	3474.9	-0.6	3474.9	-0.6

## Sheet: Fig. 4a
Catalyst	Current density	Conversion(%)	Error bars	Yield of GBL(%)	Error bars
	10	91.77	2.34	83.96	2.53
Ni	20	96.59	1.06	93.48	2.95
	30	98.31	0.21	96.5	1.86
	10	29.08	2.63	20.03	1
Pd	20	28.18	3.43	21.42	1.41
	30	41.72	2.98	39.73	3.54
	10	23.65	1.48	7.14	1.45
Cu	20	35.04	6.05	18.29	1.14
	30	41.18	0.72	37.42	1.27
	10	35.76	4.76	20.54	2.15
Pt	20	39.17	1.21	32.75	2.55
	30	39.63	1.5	36.63	1.88
	10	24.11	1.38	13.96	2.38
Au	20	24.46	2.59	16.49	1.11
	30	24.21	3.52	18.7	3.08
	10	13.97	0.89	4.72	1.18
Pb	20	20.7	1.48	4.19	1.24
	30	27.6	1.65	19.5	1.77
	10	25.42	4.02	9.2	1.74
CC	20	12.36	1.67	6.74	0.95
	30	8.89	6.15	8.02	0.67
	10	14.6	0.62	4.54	1.34
Mo	20	10.68	1.16	4.36	1.1
	30	10.39	1.41	3.89	0.46
	10	11.06	2.09	3.01	1.49
Zn	20	12.26	1.02	2.69	0.26
	30	8.17	1.04	1.86	1.21

## Sheet: Fig. 4c
pH	Conversion (%)	Error bars	Yield of GBL (%)	Error bars	FE (%)	Error bars
2	13.83	2.13	6.85	1.64	7.14	1.69
3	56.06	2.04	53.98	0.88	53.76	0.68
4	59.25	0.79	57.41	0.96	58.15	1.56
5	68.8	0.52	67.78	0.69	67.14	1
5.5	69.75	1.3	68.4	1.18	71.71	3.67
6	71.32	0.6	68.1	0.66	68.41	0.87

## Sheet: Fig. 4d
Potential	Current density	Potential	Current density	Potential	Current density	Potential	Current density	Potential	Current density
pH=2	pH=2	pH=3	pH=3	pH=4	pH=4	pH=5.5	pH=5.5	pH=6	pH=6
-0.4	-6.86	-0.4	-4.33	-0.4	-1.03	--	--	--	--
-0.4	-6.91	-0.4	-4.38	-0.4	-1.05	--	--	--	--
-0.4	-6.96	-0.4	-4.43	-0.4	-1.06	--	--	--	--
-0.4	-7.02	-0.4	-4.48	-0.4	-1.08	--	--	--	--
-0.4	-7.07	-0.4	-4.53	-0.4	-1.1	--	--	--	--
-0.4	-7.13	-0.4	-4.59	-0.4	-1.12	--	--	--	--
-0.4	-7.18	-0.4	-4.64	-0.4	-1.13	-0.4	-0.26	--	--
-0.4	-7.24	-0.4	-4.69	-0.4	-1.15	-0.4	-0.28	--	--
-0.4	-7.29	-0.4	-4.74	-0.4	-1.17	-0.4	-0.29	--	--
-0.4	-7.35	-0.4	-4.8	-0.4	-1.19	-0.4	-0.3	--	--
-0.41	-7.4	-0.41	-4.85	-0.41	-1.2	-0.4	-0.32	-0.4	-0.08
-0.41	-7.46	-0.41	-4.91	-0.41	-1.22	-0.4	-0.33	-0.4	-0.08
-0.41	-7.51	-0.41	-4.96	-0.41	-1.24	-0.4	-0.34	-0.4	-0.09
-0.41	-7.57	-0.41	-5.01	-0.41	-1.26	-0.4	-0.35	-0.4	-0.1
-0.41	-7.62	-0.41	-5.07	-0.41	-1.28	-0.4	-0.37	-0.4	-0.11
-0.41	-7.68	-0.41	-5.13	-0.41	-1.31	-0.4	-0.38	-0.4	-0.11
-0.41	-7.74	-0.41	-5.18	-0.41	-1.33	-0.41	-0.4	-0.4	-0.12
-0.41	-7.79	-0.41	-5.24	-0.41	-1.35	-0.41	-0.41	-0.4	-0.13
-0.41	-7.85	-0.41	-5.29	-0.41	-1.37	-0.41	-0.43	-0.4	-0.14
-0.41	-7.91	-0.41	-5.35	-0.41	-1.39	-0.41	-0.44	-0.4	-0.15
-0.41	-7.96	-0.41	-5.41	-0.41	-1.41	-0.41	-0.46	-0.41	-0.16
-0.42	-8.02	-0.42	-5.47	-0.42	-1.43	-0.41	-0.48	-0.41	-0.16
-0.42	-8.08	-0.42	-5.52	-0.42	-1.45	-0.41	-0.49	-0.41	-0.17
-0.42	-8.13	-0.42	-5.58	-0.42	-1.47	-0.41	-0.51	-0.41	-0.18
-0.42	-8.2	-0.42	-5.64	-0.42	-1.49	-0.41	-0.53	-0.41	-0.19
-0.42	-8.25	-0.42	-5.7	-0.42	-1.52	-0.41	-0.54	-0.41	-0.2
-0.42	-8.31	-0.42	-5.75	-0.42	-1.54	-0.41	-0.56	-0.41	-0.21
-0.42	-8.37	-0.42	-5.81	-0.42	-1.56	-0.42	-0.58	-0.41	-0.22
-0.42	-8.43	-0.42	-5.87	-0.42	-1.58	-0.42	-0.59	-0.41	-0.23
-0.42	-8.49	-0.42	-5.93	-0.42	-1.61	-0.42	-0.61	-0.41	-0.24
-0.42	-8.54	-0.42	-5.99	-0.42	-1.63	-0.42	-0.62	-0.41	-0.25
-0.43	-8.6	-0.43	-6.05	-0.43	-1.66	-0.42	-0.64	-0.42	-0.26
-0.43	-8.66	-0.43	-6.11	-0.43	-1.68	-0.42	-0.66	-0.42	-0.27
-0.43	-8.72	-0.43	-6.17	-0.43	-1.7	-0.42	-0.68	-0.42	-0.29
-0.43	-8.78	-0.43	-6.23	-0.43	-1.73	-0.42	-0.69	-0.42	-0.3
-0.43	-8.85	-0.43	-6.29	-0.43	-1.75	-0.42	-0.71	-0.42	-0.31
-0.43	-8.91	-0.43	-6.36	-0.43	-1.77	-0.42	-0.73	-0.42	-0.32
-0.43	-8.97	-0.43	-6.42	-0.43	-1.8	-0.43	-0.75	-0.42	-0.33
-0.43	-9.03	-0.43	-6.48	-0.43	-1.83	-0.43	-0.77	-0.42	-0.34
-0.43	-9.09	-0.43	-6.54	-0.43	-1.85	-0.43	-0.79	-0.42	-0.35
-0.44	-9.15	-0.44	-6.6	-0.44	-1.88	-0.43	-0.81	-0.42	-0.37
-0.44	-9.21	-0.44	-6.67	-0.44	-1.91	-0.43	-0.83	-0.43	-0.38
-0.44	-9.27	-0.44	-6.73	-0.44	-1.93	-0.43	-0.85	-0.43	-0.39
-0.44	-9.33	-0.44	-6.79	-0.44	-1.96	-0.43	-0.86	-0.43	-0.4
-0.44	-9.4	-0.44	-6.85	-0.44	-1.99	-0.43	-0.88	-0.43	-0.42
-0.44	-9.46	-0.44	-6.92	-0.44	-2.02	-0.43	-0.9	-0.43	-0.43
-0.44	-9.53	-0.44	-6.98	-0.44	-2.04	-0.44	-0.93	-0.43	-0.45
-0.44	-9.59	-0.44	-7.05	-0.44	-2.07	-0.44	-0.95	-0.43	-0.46
-0.44	-9.65	-0.44	-7.11	-0.44	-2.1	-0.44	-0.97	-0.43	-0.47
-0.44	-9.72	-0.44	-7.18	-0.44	-2.13	-0.44	-0.99	-0.43	-0.49
-0.45	-9.79	-0.45	-7.24	-0.45	-2.16	-0.44	-1.01	-0.44	-0.51
-0.45	-9.85	-0.45	-7.31	-0.45	-2.19	-0.44	-1.04	-0.44	-0.52
-0.45	-9.92	-0.45	-7.37	-0.45	-2.22	-0.44	-1.06	-0.44	-0.54
-0.45	-9.98	-0.45	-7.44	-0.45	-2.25	-0.44	-1.08	-0.44	-0.55
-0.45	-10.05	-0.45	-7.51	-0.45	-2.28	-0.44	-1.1	-0.44	-0.57
-0.45	-10.11	-0.45	-7.57	-0.45	-2.32	-0.44	-1.12	-0.44	-0.59
-0.45	-10.18	-0.45	-7.64	-0.45	-2.35	-0.45	-1.14	-0.44	-0.6
-0.45	-10.24	-0.45	-7.71	-0.45	-2.38	-0.45	-1.16	-0.44	-0.62
-0.45	-10.3	-0.45	-7.78	-0.45	-2.41	-0.45	-1.18	-0.44	-0.64
-0.45	-10.37	-0.45	-7.84	-0.45	-2.45	-0.45	-1.21	-0.44	-0.65
-0.46	-10.43	-0.46	-7.91	-0.46	-2.48	-0.45	-1.23	-0.45	-0.67
-0.46	-10.49	-0.46	-7.98	-0.46	-2.51	-0.45	-1.25	-0.45	-0.69
-0.46	-10.56	-0.46	-8.05	-0.46	-2.55	-0.45	-1.28	-0.45	-0.71
-0.46	-10.62	-0.46	-8.12	-0.46	-2.58	-0.45	-1.3	-0.45	-0.73
-0.46	-10.68	-0.46	-8.19	-0.46	-2.62	-0.45	-1.32	-0.45	-0.75
-0.46	-10.74	-0.46	-8.26	-0.46	-2.65	-0.45	-1.35	-0.45	-0.77
-0.46	-10.81	-0.46	-8.33	-0.46	-2.69	-0.46	-1.37	-0.45	-0.79
-0.46	-10.87	-0.46	-8.4	-0.46	-2.73	-0.46	-1.39	-0.45	-0.81
-0.46	-10.93	-0.46	-8.47	-0.46	-2.77	-0.46	-1.42	-0.45	-0.83
-0.46	-11	-0.46	-8.54	-0.46	-2.8	-0.46	-1.44	-0.45	-0.85
-0.47	-11.06	-0.47	-8.61	-0.47	-2.84	-0.46	-1.46	-0.46	-0.87
-0.47	-11.13	-0.47	-8.68	-0.47	-2.88	-0.46	-1.49	-0.46	-0.89
-0.47	-11.19	-0.47	-8.76	-0.47	-2.91	-0.46	-1.51	-0.46	-0.91
-0.47	-11.26	-0.47	-8.83	-0.47	-2.95	-0.46	-1.54	-0.46	-0.94
-0.47	-11.32	-0.47	-8.91	-0.47	-2.99	-0.46	-1.56	-0.46	-0.96
-0.47	-11.39	-0.47	-8.98	-0.47	-3.03	-0.46	-1.59	-0.46	-0.98
-0.47	-11.45	-0.47	-9.05	-0.47	-3.07	-0.47	-1.61	-0.46	-1.01
-0.47	-11.52	-0.47	-9.13	-0.47	-3.11	-0.47	-1.63	-0.46	-1.03
-0.47	-11.58	-0.47	-9.21	-0.47	-3.15	-0.47	-1.66	-0.46	-1.06
-0.47	-11.65	-0.47	-9.28	-0.47	-3.2	-0.47	-1.68	-0.46	-1.08
-0.47	-11.71	-0.47	-9.35	-0.47	-3.24	-0.47	-1.71	-0.47	-1.1
-0.48	-11.78	-0.48	-9.43	-0.48	-3.29	-0.47	-1.73	-0.47	-1.12
-0.48	-11.85	-0.48	-9.5	-0.48	-3.33	-0.47	-1.76	-0.47	-1.15
-0.48	-11.91	-0.48	-9.58	-0.48	-3.38	-0.47	-1.79	-0.47	-1.17
-0.48	-11.98	-0.48	-9.65	-0.48	-3.42	-0.47	-1.81	-0.47	-1.2
-0.48	-12.04	-0.48	-9.73	-0.48	-3.46	-0.47	-1.84	-0.47	-1.22
-0.48	-12.11	-0.48	-9.81	-0.48	-3.51	-0.47	-1.86	-0.47	-1.24
-0.48	-12.18	-0.48	-9.88	-0.48	-3.56	-0.48	-1.89	-0.47	-1.27
-0.48	-12.25	-0.48	-9.96	-0.48	-3.6	-0.48	-1.92	-0.47	-1.29
-0.48	-12.31	-0.48	-10.04	-0.48	-3.65	-0.48	-1.94	-0.47	-1.32
-0.48	-12.38	-0.48	-10.11	-0.48	-3.7	-0.48	-1.97	-0.47	-1.35
-0.49	-12.44	-0.49	-10.19	-0.49	-3.75	-0.48	-2	-0.48	-1.37
-0.49	-12.51	-0.49	-10.27	-0.49	-3.79	-0.48	-2.02	-0.48	-1.4
-0.49	-12.58	-0.49	-10.35	-0.49	-3.84	-0.48	-2.05	-0.48	-1.42
-0.49	-12.64	-0.49	-10.43	-0.49	-3.89	-0.48	-2.08	-0.48	-1.45
-0.49	-12.7	-0.49	-10.51	-0.49	-3.94	-0.48	-2.11	-0.48	-1.47
-0.49	-12.76	-0.49	-10.59	-0.49	-4	-0.48	-2.14	-0.48	-1.5
-0.49	-12.83	-0.49	-10.67	-0.49	-4.05	-0.49	-2.17	-0.48	-1.53
-0.49	-12.9	-0.49	-10.75	-0.49	-4.1	-0.49	-2.19	-0.48	-1.55
-0.49	-12.97	-0.49	-10.83	-0.49	-4.15	-0.49	-2.22	-0.48	-1.58
-0.5	-13.03	-0.5	-10.91	-0.5	-4.2	-0.49	-2.25	-0.48	-1.61
-0.5	-13.1	-0.5	-11	-0.5	-4.25	-0.49	-2.28	-0.49	-1.64
-0.5	-13.17	-0.5	-11.08	-0.5	-4.31	-0.49	-2.31	-0.49	-1.66
-0.5	-13.24	-0.5	-11.16	-0.5	-4.36	-0.49	-2.34	-0.49	-1.69
-0.5	-13.31	-0.5	-11.25	-0.5	-4.42	-0.49	-2.37	-0.49	-1.71
-0.5	-13.38	-0.5	-11.33	-0.5	-4.47	-0.49	-2.4	-0.49	-1.74
-0.5	-13.45	-0.5	-11.42	-0.5	-4.53	-0.5	-2.43	-0.49	-1.77
-0.5	-13.52	-0.5	-11.5	-0.5	-4.58	-0.5	-2.46	-0.49	-1.8
-0.5	-13.59	-0.5	-11.59	-0.5	-4.64	-0.5	-2.49	-0.49	-1.83
-0.5	-13.65	-0.5	-11.67	-0.5	-4.69	-0.5	-2.52	-0.49	-1.85
-0.51	-13.73	-0.51	-11.76	-0.51	-4.75	-0.5	-2.55	-0.5	-1.88
-0.51	-13.8	-0.51	-11.85	-0.51	-4.81	-0.5	-2.58	-0.5	-1.91
-0.51	-13.86	-0.51	-11.94	-0.51	-4.87	-0.5	-2.61	-0.5	-1.94
-0.51	-13.93	-0.51	-12.02	-0.51	-4.93	-0.5	-2.64	-0.5	-1.97
-0.51	-14	-0.51	-12.11	-0.51	-4.99	-0.5	-2.67	-0.5	-2
-0.51	-14.07	-0.51	-12.2	-0.51	-5.04	-0.5	-2.71	-0.5	-2.03
-0.51	-14.14	-0.51	-12.29	-0.51	-5.11	-0.51	-2.74	-0.5	-2.06
-0.51	-14.21	-0.51	-12.38	-0.51	-5.17	-0.51	-2.77	-0.5	-2.09
-0.51	-14.29	-0.51	-12.47	-0.51	-5.23	-0.51	-2.81	-0.5	-2.12
-0.51	-14.36	-0.51	-12.56	-0.51	-5.29	-0.51	-2.84	-0.5	-2.14
-0.52	-14.43	-0.52	-12.65	-0.52	-5.35	-0.51	-2.87	-0.51	-2.17
-0.52	-14.5	-0.52	-12.73	-0.52	-5.41	-0.51	-2.9	-0.51	-2.2
-0.52	-14.57	-0.52	-12.82	-0.52	-5.47	-0.51	-2.93	-0.51	-2.23
-0.52	-14.64	-0.52	-12.91	-0.52	-5.54	-0.51	-2.97	-0.51	-2.27
-0.52	-14.71	-0.52	-13	-0.52	-5.6	-0.51	-3	-0.51	-2.29
-0.52	-14.78	-0.52	-13.1	-0.52	-5.66	-0.51	-3.04	-0.51	-2.32
-0.52	-14.84	-0.52	-13.19	-0.52	-5.73	-0.52	-3.07	-0.51	-2.36
-0.52	-14.91	-0.52	-13.29	-0.52	-5.79	-0.52	-3.11	-0.51	-2.39
-0.52	-14.99	-0.52	-13.38	-0.52	-5.86	-0.52	-3.14	-0.51	-2.42
-0.52	-15.06	-0.52	-13.48	-0.52	-5.92	-0.52	-3.18	-0.51	-2.45
-0.53	-15.13	-0.53	-13.57	-0.53	-5.99	-0.52	-3.22	-0.52	-2.49
-0.53	-15.2	-0.53	-13.67	-0.53	-6.05	-0.52	-3.25	-0.52	-2.52
-0.53	-15.27	-0.53	-13.76	-0.53	-6.12	-0.52	-3.29	-0.52	-2.55
-0.53	-15.34	-0.53	-13.86	-0.53	-6.18	-0.52	-3.33	-0.52	-2.58
-0.53	-15.41	-0.53	-13.96	-0.53	-6.25	-0.52	-3.36	-0.52	-2.61
-0.53	-15.48	-0.53	-14.05	-0.53	-6.32	-0.52	-3.4	-0.52	-2.65
-0.53	-15.55	-0.53	-14.15	-0.53	-6.39	-0.53	-3.44	-0.52	-2.68
-0.53	-15.63	-0.53	-14.25	-0.53	-6.45	-0.53	-3.48	-0.52	-2.72
-0.53	-15.7	-0.53	-14.35	-0.53	-6.52	-0.53	-3.52	-0.52	-2.75
-0.53	-15.77	-0.53	-14.44	-0.53	-6.59	-0.53	-3.56	-0.52	-2.79
-0.54	-15.84	-0.54	-14.54	-0.54	-6.66	-0.53	-3.59	-0.53	-2.82
-0.54	-15.91	-0.54	-14.64	-0.54	-6.73	-0.53	-3.63	-0.53	-2.85
-0.54	-15.99	-0.54	-14.74	-0.54	-6.8	-0.53	-3.67	-0.53	-2.88
-0.54	-16.06	-0.54	-14.84	-0.54	-6.87	-0.53	-3.71	-0.53	-2.92
-0.54	-16.13	-0.54	-14.94	-0.54	-6.94	-0.53	-3.75	-0.53	-2.95
-0.54	-16.2	-0.54	-15.04	-0.54	-7.01	-0.53	-3.79	-0.53	-2.99
-0.54	-16.27	-0.54	-15.14	-0.54	-7.08	-0.54	-3.84	-0.53	-3.03
-0.54	-16.34	-0.54	-15.24	-0.54	-7.15	-0.54	-3.88	-0.53	-3.06
-0.54	-16.42	-0.54	-15.34	-0.54	-7.22	-0.54	-3.92	-0.53	-3.1
-0.54	-16.49	-0.54	-15.44	-0.54	-7.29	-0.54	-3.96	-0.53	-3.14
-0.55	-16.56	-0.55	-15.54	-0.55	-7.37	-0.54	-4	-0.54	-3.17
-0.55	-16.63	-0.55	-15.64	-0.55	-7.44	-0.54	-4.05	-0.54	-3.21
-0.55	-16.71	-0.55	-15.75	-0.55	-7.51	-0.54	-4.09	-0.54	-3.25
-0.55	-16.79	-0.55	-15.85	-0.55	-7.58	-0.54	-4.13	-0.54	-3.29
-0.55	-16.86	-0.55	-15.95	-0.55	-7.66	-0.54	-4.17	-0.54	-3.33
-0.55	-16.93	-0.55	-16.05	-0.55	-7.73	-0.54	-4.22	-0.54	-3.37
-0.55	-17.01	-0.55	-16.15	-0.55	-7.81	-0.55	-4.27	-0.54	-3.41
-0.55	-17.08	-0.55	-16.26	-0.55	-7.88	-0.55	-4.31	-0.54	-3.45
-0.55	-17.15	-0.55	-16.36	-0.55	-7.96	-0.55	-4.36	-0.54	-3.49
-0.55	-17.23	-0.55	-16.46	-0.55	-8.03	-0.55	-4.4	-0.54	-3.53
-0.56	-17.3	-0.56	-16.57	-0.56	-8.11	-0.55	-4.45	-0.55	-3.57
-0.56	-17.38	-0.56	-16.68	-0.56	-8.18	-0.55	-4.49	-0.55	-3.61
-0.56	-17.45	-0.56	-16.79	-0.56	-8.26	-0.55	-4.54	-0.55	-3.65
-0.56	-17.52	-0.56	-16.89	-0.56	-8.34	-0.55	-4.59	-0.55	-3.69
-0.56	-17.6	-0.56	-16.99	-0.56	-8.41	-0.55	-4.64	-0.55	-3.73
-0.56	-17.67	-0.56	-17.1	-0.56	-8.49	-0.55	-4.68	-0.55	-3.77
-0.56	-17.75	-0.56	-17.2	-0.56	-8.57	-0.56	-4.73	-0.55	-3.82
-0.56	-17.82	-0.56	-17.31	-0.56	-8.65	-0.56	-4.78	-0.55	-3.86
-0.56	-17.89	-0.56	-17.41	-0.56	-8.72	-0.56	-4.83	-0.55	-3.9
-0.56	-17.97	-0.56	-17.52	-0.56	-8.81	-0.56	-4.88	-0.55	-3.95
-0.56	-18.04	-0.56	-17.62	-0.56	-8.89	-0.56	-4.93	-0.56	-3.99
-0.57	-18.12	-0.57	-17.73	-0.57	-8.97	-0.56	-4.98	-0.56	-4.04
-0.57	-18.19	-0.57	-17.84	-0.57	-9.05	-0.56	-5.03	-0.56	-4.08
-0.57	-18.26	-0.57	-17.94	-0.57	-9.13	-0.56	-5.08	-0.56	-4.13
-0.57	-18.34	-0.57	-18.04	-0.57	-9.21	-0.56	-5.13	-0.56	-4.17
-0.57	-18.41	-0.57	-18.15	-0.57	-9.29	-0.56	-5.18	-0.56	-4.22
-0.57	-18.48	-0.57	-18.25	-0.57	-9.37	-0.56	-5.24	-0.56	-4.26
-0.57	-18.56	-0.57	-18.36	-0.57	-9.45	-0.57	-5.29	-0.56	-4.31
-0.57	-18.63	-0.57	-18.46	-0.57	-9.53	-0.57	-5.34	-0.56	-4.36
-0.57	-18.7	-0.57	-18.57	-0.57	-9.62	-0.57	-5.4	-0.56	-4.41
-0.57	-18.78	-0.57	-18.67	-0.57	-9.7	-0.57	-5.45	-0.56	-4.46
-0.58	-18.85	-0.58	-18.77	-0.58	-9.78	-0.57	-5.5	-0.57	-4.5
-0.58	-18.93	-0.58	-18.88	-0.58	-9.86	-0.57	-5.56	-0.57	-4.55
-0.58	-19	-0.58	-18.98	-0.58	-9.95	-0.57	-5.62	-0.57	-4.6
-0.58	-19.08	-0.58	-19.09	-0.58	-10.03	-0.57	-5.67	-0.57	-4.65
-0.58	-19.15	-0.58	-19.19	-0.58	-10.11	-0.57	-5.73	-0.57	-4.7
-0.58	-19.23	-0.58	-19.3	-0.58	-10.2	-0.57	-5.78	-0.57	-4.75
-0.58	-19.3	-0.58	-19.4	-0.58	-10.28	-0.58	-5.84	-0.57	-4.8
-0.58	-19.38	-0.58	-19.51	-0.58	-10.37	-0.58	-5.9	-0.57	-4.85
-0.58	-19.45	-0.58	-19.61	-0.58	-10.45	-0.58	-5.96	-0.57	-4.91
-0.58	-19.53	-0.58	-19.72	-0.58	-10.54	-0.58	-6.02	-0.57	-4.96
-0.59	-19.6	-0.59	-19.82	-0.59	-10.62	-0.58	-6.07	-0.58	-5.01
-0.59	-19.68	-0.59	-19.92	-0.59	-10.7	-0.58	-6.13	-0.58	-5.07
-0.59	-19.75	-0.59	-20.03	-0.59	-10.79	-0.58	-6.19	-0.58	-5.12
-0.59	-19.83	-0.59	-20.13	-0.59	-10.87	-0.58	-6.25	-0.58	-5.17
-0.59	-19.9	-0.59	-20.24	-0.59	-10.96	-0.58	-6.31	-0.58	-5.22
-0.59	-19.98	-0.59	-20.34	-0.59	-11.05	-0.58	-6.38	-0.58	-5.28
-0.59	-20.05	-0.59	-20.44	-0.59	-11.14	-0.59	-6.44	-0.58	-5.34
-0.59	-20.13	-0.59	-20.54	-0.59	-11.22	-0.59	-6.5	-0.58	-5.39
-0.59	-20.2	-0.59	-20.65	-0.59	-11.31	-0.59	-6.56	-0.58	-5.45
-0.59	-20.28	-0.59	-20.75	-0.59	-11.4	-0.59	-6.63	-0.58	-5.5
-0.6	-20.35	-0.6	-20.85	-0.6	-11.49	-0.59	-6.69	-0.59	-5.56
-0.6	-20.43	-0.6	-20.96	-0.6	-11.57	-0.59	-6.76	-0.59	-5.62
-0.6	-20.5	-0.6	-21.06	-0.6	-11.66	-0.59	-6.82	-0.59	-5.68
-0.6	-20.58	-0.6	-21.16	-0.6	-11.75	-0.59	-6.89	-0.59	-5.74
-0.6	-20.65	-0.6	-21.26	-0.6	-11.84	-0.59	-6.95	-0.59	-5.79
-0.6	-20.73	-0.6	-21.36	-0.6	-11.93	-0.59	-7.02	-0.59	-5.85
-0.6	-20.8	-0.6	-21.46	-0.6	-12.02	-0.6	-7.09	-0.59	-5.91
-0.6	-20.88	-0.6	-21.57	-0.6	-12.12	-0.6	-7.16	-0.59	-5.97
-0.6	-20.96	-0.6	-21.67	-0.6	-12.21	-0.6	-7.23	-0.59	-6.03
-0.6	-21.04	-0.6	-21.76	-0.6	-12.29	-0.6	-7.3	-0.59	-6.09
-0.61	-21.11	-0.61	-21.86	-0.61	-12.39	-0.6	-7.37	-0.6	-6.15
-0.61	-21.18	-0.61	-21.96	-0.61	-12.48	-0.6	-7.44	-0.6	-6.22
-0.61	-21.26	-0.61	-22.06	-0.61	-12.57	-0.6	-7.52	-0.6	-6.28
-0.61	-21.34	-0.61	-22.16	-0.61	-12.65	-0.6	-7.59	-0.6	-6.34
-0.61	-21.41	-0.61	-22.26	-0.61	-12.73	-0.6	-7.67	-0.6	-6.41
-0.61	-21.49	-0.61	-22.36	-0.61	-12.83	-0.6	-7.75	-0.6	-6.47
-0.61	-21.56	-0.61	-22.46	-0.61	-12.92	-0.61	-7.82	-0.6	-6.54
-0.61	-21.64	-0.61	-22.55	-0.61	-13.01	-0.61	-7.9	-0.6	-6.6
-0.61	-21.71	-0.61	-22.65	-0.61	-13.11	-0.61	-7.98	-0.6	-6.67
-0.61	-21.79	-0.61	-22.74	-0.61	-13.21	-0.61	-8.06	-0.6	-6.73
-0.62	-21.87	-0.62	-22.84	-0.62	-13.3	-0.61	-8.13	-0.61	-6.8
-0.62	-21.94	-0.62	-22.93	-0.62	-13.39	-0.61	-8.21	-0.61	-6.86
-0.62	-22.02	-0.62	-23.03	-0.62	-13.49	-0.61	-8.3	-0.61	-6.93
-0.62	-22.09	-0.62	-23.12	-0.62	-13.58	-0.61	-8.38	-0.61	-7
-0.62	-22.17	-0.62	-23.22	-0.62	-13.68	-0.61	-8.46	-0.61	-7.07
-0.62	-22.25	-0.62	-23.31	-0.62	-13.77	-0.61	-8.55	-0.61	-7.14
-0.62	-22.32	-0.62	-23.4	-0.62	-13.87	-0.62	-8.63	-0.61	-7.21
-0.62	-22.4	-0.62	-23.5	-0.62	-13.96	-0.62	-8.72	-0.61	-7.28
-0.62	-22.47	-0.62	-23.59	-0.62	-14.06	-0.62	-8.8	-0.61	-7.35
-0.63	-22.55	-0.63	-23.68	-0.63	-14.15	-0.62	-8.89	-0.61	-7.42
-0.63	-22.62	-0.63	-23.77	-0.63	-14.25	-0.62	-8.98	-0.62	-7.5
-0.63	-22.7	-0.63	-23.86	-0.63	-14.35	-0.62	-9.07	-0.62	-7.57
-0.63	-22.78	-0.63	-23.96	-0.63	-14.44	-0.62	-9.16	-0.62	-7.64
-0.63	-22.85	-0.63	-24.05	-0.63	-14.54	-0.62	-9.25	-0.62	-7.72
-0.63	-22.93	-0.63	-24.13	-0.63	-14.63	-0.62	-9.34	-0.62	-7.79
-0.63	-23.01	-0.63	-24.22	-0.63	-14.73	-0.63	-9.43	-0.62	-7.87
-0.63	-23.08	-0.63	-24.31	-0.63	-14.82	-0.63	-9.52	-0.62	-7.95
-0.63	-23.16	-0.63	-24.4	-0.63	-14.92	-0.63	-9.62	-0.62	-8.03
-0.63	-23.23	-0.63	-24.49	-0.63	-15.02	-0.63	-9.71	-0.62	-8.11
-0.64	-23.31	-0.64	-24.58	-0.64	-15.12	-0.63	-9.81	-0.63	-8.19
-0.64	-23.39	-0.64	-24.67	-0.64	-15.21	-0.63	-9.9	-0.63	-8.26
-0.64	-23.46	-0.64	-24.75	-0.64	-15.31	-0.63	-10	-0.63	-8.35
-0.64	-23.54	-0.64	-24.84	-0.64	-15.41	-0.63	-10.09	-0.63	-8.43
-0.64	-23.62	-0.64	-24.92	-0.64	-15.5	-0.63	-10.2	-0.63	-8.51
-0.64	-23.7	-0.64	-25	-0.64	-15.6	-0.63	-10.29	-0.63	-8.59
-0.64	-23.77	-0.64	-25.09	-0.64	-15.7	-0.64	-10.39	-0.63	-8.68
-0.64	-23.85	-0.64	-25.17	-0.64	-15.8	-0.64	-10.49	-0.63	-8.76
-0.64	-23.93	-0.64	-25.25	-0.64	-15.9	-0.64	-10.59	-0.63	-8.86
-0.64	-24	-0.64	-25.33	-0.64	-16	-0.64	-10.69	-0.63	-8.95
-0.65	-24.08	-0.65	-25.41	-0.65	-16.1	-0.64	-10.79	-0.64	-9.03
-0.65	-24.16	-0.65	-25.49	-0.65	-16.2	-0.64	-10.89	-0.64	-9.12
-0.65	-24.23	-0.65	-25.57	-0.65	-16.29	-0.64	-11	-0.64	-9.21
-0.65	-24.31	-0.65	-25.65	-0.65	-16.39	-0.64	-11.1	-0.64	-9.3
-0.65	-24.39	-0.65	-25.73	-0.65	-16.49	-0.64	-11.21	-0.64	-9.39
-0.65	-24.47	-0.65	-25.8	-0.65	-16.59	-0.64	-11.31	-0.64	-9.48
-0.65	-24.55	-0.65	-25.88	-0.65	-16.7	-0.65	-11.42	-0.64	-9.57
-0.65	-24.63	-0.65	-25.95	-0.65	-16.8	-0.65	-11.52	-0.64	-9.67
-0.65	-24.71	-0.65	-26.03	-0.65	-16.9	-0.65	-11.63	-0.64	-9.76
-0.65	-24.79	-0.65	-26.1	-0.65	-17	-0.65	-11.74	-0.64	-9.86
-0.66	-24.87	-0.66	-26.17	-0.66	-17.1	-0.65	-11.85	-0.65	-9.95
-0.66	-24.95	-0.66	-26.25	-0.66	-17.2	-0.65	-11.96	-0.65	-10.05
-0.66	-25.02	-0.66	-26.32	-0.66	-17.3	-0.65	-12.07	-0.65	-10.15
-0.66	-25.1	-0.66	-26.39	-0.66	-17.4	-0.65	-12.18	-0.65	-10.25
-0.66	-25.18	-0.66	-26.46	-0.66	-17.5	-0.65	-12.29	-0.65	-10.35
-0.66	-25.25	-0.66	-26.52	-0.66	-17.61	-0.65	-12.4	-0.65	-10.45
-0.66	-25.33	-0.66	-26.59	-0.66	-17.7	-0.66	-12.51	-0.65	-10.55
-0.66	-25.41	-0.66	-26.65	-0.66	-17.81	-0.66	-12.62	-0.65	-10.65
-0.66	-25.48	-0.66	-26.72	-0.66	-17.91	-0.66	-12.72	-0.65	-10.75
-0.66	-25.56	-0.66	-26.79	-0.66	-18	-0.66	-12.83	-0.65	-10.85
-0.67	-25.64	-0.67	-26.85	-0.67	-18.11	-0.66	-12.94	-0.66	-10.95
-0.67	-25.72	-0.67	-26.92	-0.67	-18.21	-0.66	-13.06	-0.66	-11.06
-0.67	-25.79	-0.67	-26.98	-0.67	-18.31	-0.66	-13.17	-0.66	-11.17
-0.67	-25.87	-0.67	-27.05	-0.67	-18.41	-0.66	-13.29	-0.66	-11.27
-0.67	-25.95	-0.67	-27.11	-0.67	-18.51	-0.66	-13.4	-0.66	-11.38
-0.67	-26.03	-0.67	-27.16	-0.67	-18.61	-0.66	-13.52	-0.66	-11.49
-0.67	-26.11	-0.67	-27.23	-0.67	-18.71	-0.67	-13.63	-0.66	-11.6
-0.67	-26.19	-0.67	-27.28	-0.67	-18.81	-0.67	-13.75	-0.66	-11.71
-0.67	-26.27	-0.67	-27.34	-0.67	-18.91	-0.67	-13.87	-0.66	-11.82
-0.67	-26.35	-0.67	-27.4	-0.67	-19.01	-0.67	-13.98	-0.66	-11.94
-0.68	-26.44	-0.68	-27.46	-0.68	-19.11	-0.67	-14.1	-0.67	-12.05
-0.68	-26.51	-0.68	-27.51	-0.68	-19.21	-0.67	-14.22	-0.67	-12.16
-0.68	-26.6	-0.68	-27.57	-0.68	-19.31	-0.67	-14.34	-0.67	-12.28
-0.68	-26.67	-0.68	-27.62	-0.68	-19.41	-0.67	-14.46	-0.67	-12.39
-0.68	-26.75	-0.68	-27.67	-0.68	-19.51	-0.67	-14.58	-0.67	-12.51
-0.68	-26.83	-0.68	-27.73	-0.68	-19.61	-0.67	-14.7	-0.67	-12.62
-0.68	-26.91	-0.68	-27.78	-0.68	-19.72	-0.68	-14.81	-0.67	-12.73
-0.68	-26.99	-0.68	-27.83	-0.68	-19.81	-0.68	-14.93	-0.67	-12.85
-0.68	-27.08	-0.68	-27.88	-0.68	-19.92	-0.68	-15.05	-0.67	-12.96
-0.68	-27.15	-0.68	-27.93	-0.68	-20.02	-0.68	-15.17	-0.67	-13.08
-0.69	-27.23	-0.69	-27.98	-0.69	-20.12	-0.68	-15.3	-0.68	-13.21
-0.69	-27.32	-0.69	-28.03	-0.69	-20.22	-0.68	-15.41	-0.68	-13.33
-0.69	-27.4	-0.69	-28.08	-0.69	-20.32	-0.68	-15.53	-0.68	-13.45
-0.69	-27.49	-0.69	-28.13	-0.69	-20.42	-0.68	-15.65	-0.68	-13.57
-0.69	-27.57	-0.69	-28.17	-0.69	-20.52	-0.68	-15.78	-0.68	-13.69
-0.69	-27.65	-0.69	-28.21	-0.69	-20.62	-0.68	-15.9	-0.68	-13.82
-0.69	-27.74	-0.69	-28.26	-0.69	-20.72	-0.69	-16.02	-0.68	-13.94
-0.69	-27.82	-0.69	-28.3	-0.69	-20.82	-0.69	-16.14	-0.68	-14.07
-0.69	-27.9	-0.69	-28.34	-0.69	-20.92	-0.69	-16.27	-0.68	-14.19
-0.69	-27.99	-0.69	-28.37	-0.69	-21.02	-0.69	-16.39	-0.68	-14.32
-0.69	-28.07	-0.69	-28.41	-0.69	-21.12	-0.69	-16.51	-0.69	-14.44
-0.7	-28.16	-0.7	-28.45	-0.7	-21.22	-0.69	-16.63	-0.69	-14.57
-0.7	-28.24	-0.7	-28.49	-0.7	-21.32	-0.69	-16.76	-0.69	-14.7
-0.7	-28.32	-0.7	-28.53	-0.7	-21.42	-0.69	-16.88	-0.69	-14.82
-0.7	-28.39	-0.7	-28.57	-0.7	-21.52	-0.69	-17	-0.69	-14.95
-0.7	-28.47	-0.7	-28.6	-0.7	-21.62	-0.69	-17.13	-0.69	-15.07
-0.7	-28.55	-0.7	-28.64	-0.7	-21.71	-0.69	-17.25	-0.69	-15.21
-0.7	-28.63	-0.7	-28.67	-0.7	-21.81	-0.7	-17.38	-0.69	-15.34
-0.7	-28.71	-0.7	-28.71	-0.7	-21.91	-0.7	-17.5	-0.69	-15.47
-0.7	-28.79	-0.7	-28.74	-0.7	-22.01	-0.7	-17.62	-0.69	-15.6
-0.7	-28.87	-0.7	-28.78	-0.7	-22.1	-0.7	-17.74	-0.69	-15.73
-0.71	-28.95	-0.71	-28.81	-0.71	-22.2	-0.7	-17.86	-0.7	-15.86
-0.71	-29.03	-0.71	-28.84	-0.71	-22.3	-0.7	-17.98	-0.7	-15.99
-0.71	-29.11	-0.71	-28.87	-0.71	-22.39	-0.7	-18.11	-0.7	-16.12
-0.71	-29.19	-0.71	-28.91	-0.71	-22.49	-0.7	-18.22	-0.7	-16.25
-0.71	-29.27	-0.71	-28.94	-0.71	-22.58	-0.7	-18.35	-0.7	-16.38
-0.71	-29.35	-0.71	-28.96	-0.71	-22.68	-0.7	-18.47	-0.7	-16.52
-0.71	-29.43	-0.71	-28.99	-0.71	-22.77	-0.71	-18.59	-0.7	-16.65
-0.71	-29.51	-0.71	-29.02	-0.71	-22.86	-0.71	-18.7	-0.7	-16.79
-0.71	-29.59	-0.71	-29.05	-0.71	-22.96	-0.71	-18.82	-0.7	-16.92
-0.71	-29.67	-0.71	-29.08	-0.71	-23.05	-0.71	-18.95	-0.7	-17.06
-0.72	-29.76	-0.72	-29.1	-0.72	-23.14	-0.71	-19.07	-0.71	-17.19
-0.72	-29.84	-0.72	-29.13	-0.72	-23.24	-0.71	-19.19	-0.71	-17.32
-0.72	-29.92	-0.72	-29.15	-0.72	-23.33	-0.71	-19.31	-0.71	-17.46
-0.72	-30	-0.72	-29.18	-0.72	-23.42	-0.71	-19.42	-0.71	-17.59
-0.72	-30.08	-0.72	-29.2	-0.72	-23.51	-0.71	-19.55	-0.71	-17.72
-0.72	-30.16	-0.72	-29.23	-0.72	-23.6	-0.71	-19.67	-0.71	-17.86
-0.72	-30.25	-0.72	-29.25	-0.72	-23.7	-0.72	-19.78	-0.71	-17.99
-0.72	-30.33	-0.72	-29.27	-0.72	-23.79	-0.72	-19.91	-0.71	-18.12
-0.72	-30.4	-0.72	-29.29	-0.72	-23.88	-0.72	-20.03	-0.71	-18.26
-0.72	-30.48	-0.72	-29.32	-0.72	-23.96	-0.72	-20.15	-0.71	-18.39
-0.73	-30.56	-0.73	-29.33	-0.73	-24.05	-0.72	-20.26	-0.72	-18.52
-0.73	-30.67	-0.73	-29.35	-0.73	-24.14	-0.72	-20.38	-0.72	-18.65
-0.73	-30.76	-0.73	-29.37	-0.73	-24.22	-0.72	-20.49	-0.72	-18.78
-0.73	-30.85	-0.73	-29.39	-0.73	-24.31	-0.72	-20.61	-0.72	-18.92
-0.73	-30.94	-0.73	-29.41	-0.73	-24.4	-0.72	-20.73	-0.72	-19.05
-0.73	-31.03	-0.73	-29.43	-0.73	-24.49	-0.72	-20.84	-0.72	-19.19
-0.73	-31.11	-0.73	-29.45	-0.73	-24.58	-0.73	-20.96	-0.72	-19.32
-0.73	-31.19	-0.73	-29.47	-0.73	-24.67	-0.73	-21.07	-0.72	-19.45
-0.73	-31.28	-0.73	-29.48	-0.73	-24.75	-0.73	-21.18	-0.72	-19.58
-0.73	-31.37	-0.73	-29.5	-0.73	-24.84	-0.73	-21.29	-0.72	-19.72
-0.74	-31.46	-0.74	-29.52	-0.74	-24.93	-0.73	-21.4	-0.73	-19.85
-0.74	-31.55	-0.74	-29.54	-0.74	-25.03	-0.73	-21.51	-0.73	-19.99
-0.74	-31.63	-0.74	-29.55	-0.74	-25.12	-0.73	-21.62	-0.73	-20.12
-0.74	-31.72	-0.74	-29.57	-0.74	-25.2	-0.73	-21.73	-0.73	-20.25
-0.74	-31.8	-0.74	-29.59	-0.74	-25.28	-0.73	-21.83	-0.73	-20.38
-0.74	-31.88	-0.74	-29.6	-0.74	-25.36	-0.73	-21.94	-0.73	-20.51
-0.74	-31.97	-0.74	-29.62	-0.74	-25.45	-0.74	-22.05	-0.73	-20.64
-0.74	-32.05	-0.74	-29.63	-0.74	-25.52	-0.74	-22.15	-0.73	-20.77
-0.74	-32.13	-0.74	-29.65	-0.74	-25.6	-0.74	-22.26	-0.73	-20.9
-0.75	-32.21	-0.75	-29.66	-0.75	-25.68	-0.74	-22.36	-0.73	-21.03
-0.75	-32.3	-0.75	-29.68	-0.75	-25.76	-0.74	-22.47	-0.74	-21.16
-0.75	-32.39	-0.75	-29.69	-0.75	-25.84	-0.74	-22.57	-0.74	-21.29
-0.75	-32.47	-0.75	-29.71	-0.75	-25.92	-0.74	-22.67	-0.74	-21.42
-0.75	-32.55	-0.75	-29.72	-0.75	-25.99	-0.74	-22.77	-0.74	-21.55
-0.75	-32.64	-0.75	-29.74	-0.75	-26.06	-0.74	-22.86	-0.74	-21.67
-0.75	-32.73	-0.75	-29.75	-0.75	-26.14	-0.75	-22.97	-0.74	-21.8
-0.75	-32.82	-0.75	-29.77	-0.75	-26.21	-0.75	-23.06	-0.74	-21.92
-0.75	-32.91	-0.75	-29.79	-0.75	-26.28	-0.75	-23.16	-0.74	-22.05
-0.75	-33	-0.75	-29.81	-0.75	-26.35	-0.75	-23.26	-0.74	-22.17
-0.76	-33.09	-0.76	-29.82	-0.76	-26.42	-0.75	-23.35	-0.75	-22.29
-0.76	-33.18	-0.76	-29.83	-0.76	-26.49	-0.75	-23.45	-0.75	-22.42
-0.76	-33.26	-0.76	-29.85	-0.76	-26.56	-0.75	-23.54	-0.75	-22.54
-0.76	-33.34	-0.76	-29.86	-0.76	-26.62	-0.75	-23.63	-0.75	-22.66
-0.76	-33.43	-0.76	-29.88	-0.76	-26.69	-0.75	-23.73	-0.75	-22.78
-0.76	-33.51	-0.76	-29.9	-0.76	-26.76	-0.75	-23.82	-0.75	-22.9
-0.76	-33.59	-0.76	-29.91	-0.76	-26.83	-0.76	-23.91	-0.75	-23.02
-0.76	-33.68	-0.76	-29.93	-0.76	-26.89	-0.76	-24	-0.75	-23.14
-0.76	-33.78	-0.76	-29.95	-0.76	-26.96	-0.76	-24.09	-0.75	-23.26
-0.76	-33.88	-0.76	-29.96	-0.76	-27.02	-0.76	-24.17	-0.75	-23.37
-0.77	-33.96	-0.77	-29.98	-0.77	-27.09	-0.76	-24.26	-0.76	-23.49
-0.77	-34.04	-0.77	-30	-0.77	-27.15	-0.76	-24.35	-0.76	-23.6
-0.77	-34.12	-0.77	-30.01	-0.77	-27.22	-0.76	-24.43	-0.76	-23.72
-0.77	-34.2	-0.77	-30.03	-0.77	-27.28	-0.76	-24.55	-0.76	-23.83
-0.77	-34.29	-0.77	-30.05	-0.77	-27.34	-0.76	-24.65	-0.76	-23.94
-0.77	-34.37	-0.77	-30.07	-0.77	-27.4	-0.76	-24.74	-0.76	-24.06
-0.77	-34.45	-0.77	-30.09	-0.77	-27.46	-0.77	-24.82	-0.76	-24.16
-0.77	-34.53	-0.77	-30.11	-0.77	-27.52	-0.77	-24.9	-0.76	-24.27
-0.77	-34.62	-0.77	-30.13	-0.77	-27.58	-0.77	-24.98	-0.76	-24.38
-0.77	-34.7	-0.77	-30.15	-0.77	-27.64	-0.77	-25.06	-0.76	-24.49
-0.78	-34.79	-0.78	-30.17	-0.78	-27.69	-0.77	-25.13	-0.77	-24.6
-0.78	-34.87	-0.78	-30.19	-0.78	-27.75	-0.77	-25.21	-0.77	-24.71
-0.78	-34.95	-0.78	-30.2	-0.78	-27.81	-0.77	-25.28	-0.77	-24.81
-0.78	-35.02	-0.78	-30.22	-0.78	-27.86	-0.77	-25.35	-0.77	-24.92
-0.78	-35.1	-0.78	-30.24	-0.78	-27.92	-0.77	-25.43	-0.77	-25.02
-0.78	-35.19	-0.78	-30.26	-0.78	-27.97	-0.77	-25.49	-0.77	-25.12
-0.78	-35.27	-0.78	-30.28	-0.78	-28.03	-0.78	-25.57	-0.77	-25.22
-0.78	-35.35	-0.78	-30.3	-0.78	-28.09	-0.78	-25.63	-0.77	-25.32
-0.78	-35.44	-0.78	-30.32	-0.78	-28.15	-0.78	-25.7	-0.77	-25.41
-0.78	-35.52	-0.78	-30.34	-0.78	-28.2	-0.78	-25.77	-0.77	-25.51
-0.79	-35.61	-0.79	-30.36	-0.79	-28.25	-0.78	-25.83	-0.78	-25.61
-0.79	-35.69	-0.79	-30.38	-0.79	-28.3	-0.78	-25.9	-0.78	-25.7
-0.79	-35.77	-0.79	-30.4	-0.79	-28.35	-0.78	-25.96	-0.78	-25.79
-0.79	-35.85	-0.79	-30.42	-0.79	-28.39	-0.78	-26.03	-0.78	-25.88
-0.79	-35.94	-0.79	-30.44	-0.79	-28.44	-0.78	-26.09	-0.78	-25.97
-0.79	-36.02	-0.79	-30.46	-0.79	-28.49	-0.78	-26.15	-0.78	-26.06
-0.79	-36.11	-0.79	-30.48	-0.79	-28.54	-0.79	-26.21	-0.78	-26.14
-0.79	-36.2	-0.79	-30.51	-0.79	-28.58	-0.79	-26.27	-0.78	-26.23
-0.79	-36.28	-0.79	-30.53	-0.79	-28.63	-0.79	-26.33	-0.78	-26.31
-0.79	-36.37	-0.79	-30.55	-0.79	-28.68	-0.79	-26.39	-0.78	-26.39
-0.8	-36.46	-0.8	-30.57	-0.8	-28.72	-0.79	-26.45	-0.79	-26.47
-0.8	-36.55	-0.8	-30.59	-0.8	-28.77	-0.79	-26.5	-0.79	-26.55
-0.8	-36.63	-0.8	-30.62	-0.8	-28.82	-0.79	-26.56	-0.79	-26.63
-0.8	-36.71	-0.8	-30.64	-0.8	-28.87	-0.79	-26.61	-0.79	-26.71
-0.8	-36.8	-0.8	-30.66	-0.8	-28.91	-0.79	-26.67	-0.79	-26.78
-0.8	-36.88	-0.8	-30.69	-0.8	-28.96	-0.79	-26.73	-0.79	-26.86
-0.8	-36.97	-0.8	-30.71	-0.8	-29	-0.8	-26.79	-0.79	-26.93
-0.8	-37.05	-0.8	-30.74	-0.8	-29.05	-0.8	-26.84	-0.79	-27
-0.8	-37.13	-0.8	-30.77	-0.8	-29.09	-0.8	-26.9	-0.79	-27.08
-0.8	-37.21	-0.8	-30.79	-0.8	-29.14	-0.8	-26.96	-0.79	-27.14
-0.81	-37.3	-0.81	-30.84	-0.81	-29.18	-0.8	-27.02	-0.8	-27.21
-0.81	-37.38	-0.81	-30.88	-0.81	-29.23	-0.8	-27.08	-0.8	-27.28
-0.81	-37.48	-0.81	-30.91	-0.81	-29.27	-0.8	-27.15	-0.8	-27.35
-0.81	-37.57	-0.81	-30.94	-0.81	-29.31	-0.8	-27.21	-0.8	-27.41
-0.81	-37.65	-0.81	-30.97	-0.81	-29.36	-0.8	-27.27	-0.8	-27.47
-0.81	-37.73	-0.81	-31	-0.81	-29.4	-0.8	-27.32	-0.8	-27.53
-0.81	-37.81	-0.81	-31.03	-0.81	-29.45	-0.81	-27.37	-0.8	-27.59
-0.81	-37.89	-0.81	-31.07	-0.81	-29.49	-0.81	-27.42	-0.8	-27.65
-0.81	-37.97	-0.81	-31.1	-0.81	-29.53	-0.81	-27.47	-0.8	-27.7
-0.81	-38.05	-0.81	-31.13	-0.81	-29.59	-0.81	-27.52	-0.8	-27.76
-0.81	-38.13	-0.81	-31.17	-0.81	-29.63	-0.81	-27.57	-0.81	-27.82
-0.82	-38.21	-0.82	-31.2	-0.82	-29.67	-0.81	-27.62	-0.81	-27.87
-0.82	-38.29	-0.82	-31.23	-0.82	-29.72	-0.81	-27.67	-0.81	-27.93
-0.82	-38.37	-0.82	-31.26	-0.82	-29.76	-0.81	-27.72	-0.81	-27.98
-0.82	-38.46	-0.82	-31.3	-0.82	-29.8	-0.81	-27.78	-0.81	-28.03
-0.82	-38.54	-0.82	-31.34	-0.82	-29.84	-0.81	-27.83	-0.81	-28.08
-0.82	-38.62	-0.82	-31.38	-0.82	-29.88	-0.81	-27.88	-0.81	-28.13
-0.82	-38.71	-0.82	-31.42	-0.82	-29.92	-0.82	-27.93	-0.81	-28.18
-0.82	-38.82	-0.82	-31.46	-0.82	-29.97	-0.82	-27.97	-0.81	-28.22
-0.82	-38.91	-0.82	-31.52	-0.82	-30.01	-0.82	-28.02	-0.81	-28.27
-0.82	-38.99	-0.82	-31.57	-0.82	-30.05	-0.82	-28.07	-0.81	-28.31
-0.83	-39.07	-0.83	-31.63	-0.83	-30.09	-0.82	-28.13	-0.82	-28.35
-0.83	-39.15	-0.83	-31.67	-0.83	-30.13	-0.82	-28.18	-0.82	-28.39
-0.83	-39.23	-0.83	-31.71	-0.83	-30.17	-0.82	-28.22	-0.82	-28.44
-0.83	-39.32	-0.83	-31.76	-0.83	-30.21	-0.82	-28.27	-0.82	-28.48
-0.83	-39.4	-0.83	-31.81	-0.83	-30.25	-0.82	-28.32	-0.82	-28.53
-0.83	-39.49	-0.83	-31.86	-0.83	-30.3	-0.82	-28.36	-0.82	-28.58
-0.83	-39.57	-0.83	-31.91	-0.83	-30.34	-0.83	-28.4	-0.82	-28.62
-0.83	-39.65	-0.83	-31.95	-0.83	-30.38	-0.83	-28.45	-0.82	-28.66
-0.83	-39.74	-0.83	-31.99	-0.83	-30.42	-0.83	-28.5	-0.82	-28.71
-0.83	-39.82	-0.83	-32.03	-0.83	-30.46	-0.83	-28.56	-0.82	-28.75
-0.84	-39.9	-0.84	-32.08	-0.84	-30.5	-0.83	-28.61	-0.83	-28.8
-0.84	-39.98	-0.84	-32.12	-0.84	-30.54	-0.83	-28.66	-0.83	-28.85
-0.84	-40.06	-0.84	-32.17	-0.84	-30.58	-0.83	-28.71	-0.83	-28.9
-0.84	-40.15	-0.84	-32.21	-0.84	-30.63	-0.83	-28.77	-0.83	-28.95
-0.84	-40.24	-0.84	-32.25	-0.84	-30.67	-0.83	-28.82	-0.83	-29.04
-0.84	-40.32	-0.84	-32.3	-0.84	-30.71	-0.83	-28.87	-0.83	-29.1
-0.84	-40.39	-0.84	-32.35	-0.84	-30.76	-0.84	-28.93	-0.83	-29.14
-0.84	-40.47	-0.84	-32.39	-0.84	-30.8	-0.84	-28.98	-0.83	-29.18
-0.84	-40.56	-0.84	-32.44	-0.84	-30.84	-0.84	-29.03	-0.83	-29.22
-0.84	-40.64	-0.84	-32.5	-0.84	-30.88	-0.84	-29.08	-0.83	-29.26
-0.85	-40.72	-0.85	-32.55	-0.85	-30.93	-0.84	-29.14	-0.84	-29.3
-0.85	-40.81	-0.85	-32.6	-0.85	-30.97	-0.84	-29.19	-0.84	-29.34
-0.85	-40.9	-0.85	-32.65	-0.85	-31.01	-0.84	-29.24	-0.84	-29.38
-0.85	-40.99	-0.85	-32.7	-0.85	-31.06	-0.84	-29.3	-0.84	-29.42
-0.85	-41.08	-0.85	-32.76	-0.85	-31.1	-0.84	-29.35	-0.84	-29.46
-0.85	-41.16	-0.85	-32.82	-0.85	-31.15	-0.84	-29.41	-0.84	-29.49
-0.85	-41.25	-0.85	-32.87	-0.85	-31.22	-0.85	-29.47	-0.84	-29.53
-0.85	-41.33	-0.85	-32.93	-0.85	-31.27	-0.85	-29.52	-0.84	-29.57
-0.85	-41.41	-0.85	-32.98	-0.85	-31.31	-0.85	-29.58	-0.84	-29.61
-0.85	-41.5	-0.85	-33.04	-0.85	-31.36	-0.85	-29.64	-0.84	-29.65
-0.86	-41.59	-0.86	-33.09	-0.86	-31.41	-0.85	-29.7	-0.85	-29.69
-0.86	-41.67	-0.86	-33.15	-0.86	-31.45	-0.85	-29.76	-0.85	-29.74
-0.86	-41.76	-0.86	-33.21	-0.86	-31.5	-0.85	-29.81	-0.85	-29.79
-0.86	-41.85	-0.86	-33.28	-0.86	-31.55	-0.85	-29.87	-0.85	-29.83
-0.86	-41.94	-0.86	-33.34	-0.86	-31.6	-0.85	-29.93	-0.85	-29.87
-0.86	-42.03	-0.86	-33.4	-0.86	-31.65	-0.85	-30	-0.85	-29.91
-0.86	-42.14	-0.86	-33.47	-0.86	-31.7	-0.86	-30.06	-0.85	-29.96
-0.86	-42.24	-0.86	-33.54	-0.86	-31.79	-0.86	-30.12	-0.85	-30
-0.86	-42.33	-0.86	-33.61	-0.86	-31.87	-0.86	-30.18	-0.85	-30.04
-0.86	-42.42	-0.86	-33.68	-0.86	-31.93	-0.86	-30.24	-0.85	-30.09
-0.87	-42.52	-0.87	-33.74	-0.87	-31.98	-0.86	-30.3	-0.86	-30.13
-0.87	-42.61	-0.87	-33.81	-0.87	-32.04	-0.86	-30.37	-0.86	-30.17
-0.87	-42.69	-0.87	-33.86	-0.87	-32.09	-0.86	-30.43	-0.86	-30.22
-0.87	-42.79	-0.87	-33.93	-0.87	-32.15	-0.86	-30.5	-0.86	-30.26
-0.87	-42.89	-0.87	-33.99	-0.87	-32.2	-0.86	-30.57	-0.86	-30.31
-0.87	-42.99	-0.87	-34.06	-0.87	-32.26	-0.86	-30.64	-0.86	-30.35
-0.87	-43.08	-0.87	-34.12	-0.87	-32.33	-0.87	-30.71	-0.86	-30.4
-0.87	-43.18	-0.87	-34.18	-0.87	-32.38	-0.87	-30.78	-0.86	-30.45
-0.87	-43.28	-0.87	-34.24	-0.87	-32.44	-0.87	-30.85	-0.86	-30.49
-0.88	-43.39	-0.88	-34.31	-0.88	-32.49	-0.87	-30.92	-0.86	-30.54
-0.88	-43.49	-0.88	-34.37	-0.88	-32.55	-0.87	-31	-0.87	-30.59
-0.88	-43.59	-0.88	-34.44	-0.88	-32.6	-0.87	-31.07	-0.87	-30.64
-0.88	-43.67	-0.88	-34.51	-0.88	-32.66	-0.87	-31.16	-0.87	-30.69
-0.88	-43.76	-0.88	-34.65	-0.88	-32.72	-0.87	-31.24	-0.87	-30.74
-0.88	-43.86	-0.88	-34.77	-0.88	-32.78	-0.87	-31.31	-0.87	-30.8
-0.88	-43.95	-0.88	-34.85	-0.88	-32.84	-0.88	-31.38	-0.87	-30.85
-0.88	-44.04	-0.88	-34.92	-0.88	-32.9	-0.88	-31.46	-0.87	-30.9
-0.88	-44.12	-0.88	-35	-0.88	-32.96	-0.88	-31.53	-0.87	-30.96
-0.88	-44.22	-0.88	-35.08	-0.88	-33.03	-0.88	-31.61	-0.87	-31.01
-0.89	-44.31	-0.89	-35.17	-0.89	-33.09	-0.88	-31.68	-0.88	-31.07
-0.89	-44.41	-0.89	-35.25	-0.89	-33.16	-0.88	-31.75	-0.88	-31.14
-0.89	-44.5	-0.89	-35.33	-0.89	-33.23	-0.88	-31.83	-0.88	-31.21
-0.89	-44.61	-0.89	-35.41	-0.89	-33.29	-0.88	-31.91	-0.88	-31.27
-0.89	-44.71	-0.89	-35.49	-0.89	-33.36	-0.88	-31.98	-0.88	-31.33
-0.89	-44.81	-0.89	-35.58	-0.89	-33.43	-0.88	-32.05	-0.88	-31.39
-0.89	-44.91	-0.89	-35.66	-0.89	-33.5	-0.89	-32.13	-0.88	-31.45
-0.89	-45.01	-0.89	-35.73	-0.89	-33.56	-0.89	-32.2	-0.88	-31.51
-0.89	-45.11	-0.89	-35.8	-0.89	-33.63	-0.89	-32.28	-0.88	-31.58
-0.89	-45.2	-0.89	-35.87	-0.89	-33.69	-0.89	-32.36	-0.88	-31.64
-0.9	-45.29	-0.9	-35.94	-0.9	-33.76	-0.89	-32.44	-0.89	-31.71
-0.9	-45.38	-0.9	-36.01	-0.9	-33.83	-0.89	-32.52	-0.89	-31.78
-0.9	-45.47	-0.9	-36.09	-0.9	-33.9	-0.89	-32.59	-0.89	-31.84
-0.9	-45.57	-0.9	-36.15	-0.9	-33.98	-0.89	-32.67	-0.89	-31.91
-0.9	-45.67	-0.9	-36.22	-0.9	-34.06	-0.89	-32.75	-0.89	-31.98
-0.9	-45.75	-0.9	-36.29	-0.9	-34.13	-0.89	-32.85	-0.89	-32.04
-0.9	-45.83	-0.9	-36.38	-0.9	-34.2	-0.9	-32.94	-0.89	-32.14
-0.9	-45.92	-0.9	-36.46	-0.9	-34.27	-0.9	-33.02	-0.89	-32.27
-0.9	-46	-0.9	-36.53	-0.9	-34.33	-0.9	-33.1	-0.89	-32.35
-0.9	-46.09	-0.9	-36.63	-0.9	-34.41	-0.9	-33.18	-0.89	-32.43
-0.91	-46.17	-0.91	-36.71	-0.91	-34.49	-0.9	-33.27	-0.9	-32.5
-0.91	-46.26	-0.91	-36.78	-0.91	-34.56	-0.9	-33.35	-0.9	-32.57
-0.91	-46.34	-0.91	-36.86	-0.91	-34.64	-0.9	-33.44	-0.9	-32.65
-0.91	-46.43	-0.91	-36.94	-0.91	-34.72	-0.9	-33.53	-0.9	-32.73
-0.91	-46.53	-0.91	-37.02	-0.91	-34.81	-0.9	-33.61	-0.9	-32.8
-0.91	-46.66	-0.91	-37.09	-0.91	-34.88	-0.9	-33.7	-0.9	-32.87
-0.91	-46.78	-0.91	-37.18	-0.91	-34.96	-0.91	-33.79	-0.9	-32.95
-0.91	-46.89	-0.91	-37.27	-0.91	-35.03	-0.91	-33.88	-0.9	-33.03
-0.91	-46.98	-0.91	-37.35	-0.91	-35.14	-0.91	-33.97	-0.9	-33.1
-0.91	-47.07	-0.91	-37.43	-0.91	-35.26	-0.91	-34.07	-0.9	-33.18
-0.92	-47.15	-0.92	-37.51	-0.92	-35.34	-0.91	-34.16	-0.91	-33.26
-0.92	-47.22	-0.92	-37.59	-0.92	-35.42	-0.91	-34.25	-0.91	-33.33
-0.92	-47.28	-0.92	-37.67	-0.92	-35.5	-0.91	-34.33	-0.91	-33.41
-0.92	-47.35	-0.92	-37.75	-0.92	-35.58	-0.91	-34.42	-0.91	-33.49
-0.92	-47.45	-0.92	-37.84	-0.92	-35.66	-0.91	-34.51	-0.91	-33.57
-0.92	-47.54	-0.92	-37.93	-0.92	-35.75	-0.91	-34.6	-0.91	-33.65
-0.92	-47.62	-0.92	-38.03	-0.92	-35.83	-0.92	-34.69	-0.91	-33.73
-0.92	-47.73	-0.92	-38.13	-0.92	-35.91	-0.92	-34.79	-0.91	-33.82
-0.92	-47.83	-0.92	-38.23	-0.92	-36.01	-0.92	-34.88	-0.91	-33.9
-0.92	-47.91	-0.92	-38.44	-0.92	-36.12	-0.92	-34.98	-0.91	-33.99
-0.93	-47.99	-0.93	-38.57	-0.93	-36.21	-0.92	-35.08	-0.92	-34.08
-0.93	-48.07	-0.93	-38.67	-0.93	-36.3	-0.92	-35.17	-0.92	-34.17
-0.93	-48.16	-0.93	-38.76	-0.93	-36.4	-0.92	-35.27	-0.92	-34.26
-0.93	-48.24	-0.93	-38.87	-0.93	-36.49	-0.92	-35.37	-0.92	-34.35
-0.93	-48.32	-0.93	-38.97	-0.93	-36.58	-0.92	-35.47	-0.92	-34.45
-0.93	-48.4	-0.93	-39.05	-0.93	-36.67	-0.92	-35.56	-0.92	-34.55
-0.93	-48.49	-0.93	-39.13	-0.93	-36.76	-0.93	-35.66	-0.92	-34.64
-0.93	-48.57	-0.93	-39.23	-0.93	-36.85	-0.93	-35.75	-0.92	-34.74
-0.93	-48.65	-0.93	-39.33	-0.93	-36.94	-0.93	-35.85	-0.92	-34.83
-0.93	-48.74	-0.93	-39.43	-0.93	-37.03	-0.93	-35.94	-0.92	-34.93
-0.94	-48.84	-0.94	-39.53	-0.94	-37.11	-0.93	-36.05	-0.93	-35.02
-0.94	-48.95	-0.94	-39.62	-0.94	-37.21	-0.93	-36.15	-0.93	-35.12
-0.94	-49.05	-0.94	-39.72	-0.94	-37.31	-0.93	-36.24	-0.93	-35.22
-0.94	-49.15	-0.94	-39.83	-0.94	-37.4	-0.93	-36.34	-0.93	-35.32
-0.94	-49.25	-0.94	-39.93	-0.94	-37.49	-0.93	-36.45	-0.93	-35.41
-0.94	-49.34	-0.94	-40.05	-0.94	-37.59	-0.93	-36.55	-0.93	-35.51
-0.94	-49.43	-0.94	-40.16	-0.94	-37.68	-0.94	-36.65	-0.93	-35.61
-0.94	-49.52	-0.94	-40.28	-0.94	-37.77	-0.94	-36.75	-0.93	-35.71
-0.94	-49.61	-0.94	-40.39	-0.94	-37.87	-0.94	-36.85	-0.93	-35.81
-0.94	-49.7	-0.94	-40.5	-0.94	-37.97	-0.94	-36.96	-0.93	-35.91
-0.94	-49.8	-0.94	-40.62	-0.94	-38.08	-0.94	-37.08	-0.94	-36.01
-0.95	-49.89	-0.95	-40.74	-0.95	-38.19	-0.94	-37.19	-0.94	-36.11
-0.95	-49.97	-0.95	-40.86	-0.95	-38.28	-0.94	-37.3	-0.94	-36.21
-0.95	-50.06	-0.95	-40.96	-0.95	-38.38	-0.94	-37.4	-0.94	-36.31
-0.95	-50.15	-0.95	-41.07	-0.95	-38.48	-0.94	-37.49	-0.94	-36.42
-0.95	-50.24	-0.95	-41.18	-0.95	-38.57	-0.94	-37.59	-0.94	-36.53
-0.95	-50.34	-0.95	-41.3	-0.95	-38.67	-0.94	-37.71	-0.94	-36.63
-0.95	-50.45	-0.95	-41.42	-0.95	-38.76	-0.95	-37.81	-0.94	-36.74
-0.95	-50.56	-0.95	-41.52	-0.95	-38.86	-0.95	-37.92	-0.94	-36.85
-0.95	-50.65	-0.95	-41.64	-0.95	-38.96	-0.95	-38.03	-0.94	-36.96
-0.95	-50.76	-0.95	-41.75	-0.95	-39.06	-0.95	-38.13	-0.94	-37.07
-0.96	-50.89	-0.96	-41.87	-0.96	-39.16	-0.95	-38.25	-0.95	-37.18
-0.96	-51.24	-0.96	-41.98	-0.96	-39.27	-0.95	-38.35	-0.95	-37.33
-0.96	-51.42	-0.96	-42.08	-0.96	-39.37	-0.95	-38.46	-0.95	-37.46
-0.96	-51.52	-0.96	-42.19	-0.96	-39.47	-0.95	-38.58	-0.95	-37.59
-0.96	-51.61	-0.96	-42.3	-0.96	-39.57	-0.95	-38.72	-0.95	-37.7
-0.96	-51.71	-0.96	-42.42	-0.96	-39.67	-0.95	-38.85	-0.95	-37.86
-0.96	-51.81	-0.96	-42.53	-0.96	-39.79	-0.96	-38.96	-0.95	-38
-0.96	-51.9	-0.96	-42.63	-0.96	-39.89	-0.96	-39.09	-0.95	-38.12
-0.96	-51.99	-0.96	-42.74	-0.96	-39.99	-0.96	-39.21	-0.95	-38.22
-0.96	-52.09	-0.96	-42.86	-0.96	-40.09	-0.96	-39.33	-0.95	-38.32
-0.97	-52.19	-0.97	-42.98	-0.97	-40.2	-0.96	-39.45	-0.96	-38.44
-0.97	-52.28	-0.97	-43.1	-0.97	-40.32	-0.96	-39.58	-0.96	-38.55
-0.97	-52.38	-0.97	-43.23	-0.97	-40.43	-0.96	-39.7	-0.96	-38.67
-0.97	-52.47	-0.97	-43.34	-0.97	-40.55	-0.96	-39.83	-0.96	-38.77
-0.97	-52.56	-0.97	-43.45	-0.97	-40.66	-0.96	-39.97	-0.96	-38.89
-0.97	-52.65	-0.97	-43.56	-0.97	-40.76	-0.96	-40.08	-0.96	-39.01
-0.97	-52.74	-0.97	-43.7	-0.97	-40.86	-0.97	-40.2	-0.96	-39.13
-0.97	-52.85	-0.97	-43.83	-0.97	-40.99	-0.97	-40.33	-0.96	-39.25
-0.97	-52.96	-0.97	-43.95	-0.97	-41.1	-0.97	-40.44	-0.96	-39.38
-0.97	-53.06	-0.97	-44.08	-0.97	-41.2	-0.97	-40.56	-0.96	-39.5
-0.98	-53.16	-0.98	-44.18	-0.98	-41.31	-0.97	-40.69	-0.97	-39.62
-0.98	-53.27	-0.98	-44.31	-0.98	-41.42	-0.97	-40.84	-0.97	-39.75
-0.98	-53.38	-0.98	-44.46	-0.98	-41.52	-0.97	-40.96	-0.97	-39.87
-0.98	-53.49	-0.98	-44.6	-0.98	-41.65	-0.97	-41.08	-0.97	-40
-0.98	-53.6	-0.98	-44.73	-0.98	-41.75	-0.97	-41.21	-0.97	-40.12
-0.98	-53.71	-0.98	-44.84	-0.98	-41.86	-0.97	-41.33	-0.97	-40.26
-0.98	-53.83	-0.98	-44.96	-0.98	-41.96	-0.98	-41.45	-0.97	-40.39
-0.98	-53.93	-0.98	-45.09	-0.98	-42.07	-0.98	-41.58	-0.97	-40.52
-0.98	-54.03	-0.98	-45.27	-0.98	-42.18	-0.98	-41.7	-0.97	-40.67
-0.98	-54.13	-0.98	-45.4	-0.98	-42.29	-0.98	-41.82	-0.97	-40.86
-0.99	-54.23	-0.99	-45.51	-0.99	-42.4	-0.98	-41.94	-0.98	-41.01
-0.99	-54.34	-0.99	-45.63	-0.99	-42.51	-0.98	-42.05	-0.98	-41.14
-0.99	-54.44	-0.99	-45.76	-0.99	-42.62	-0.98	-42.18	-0.98	-41.27
-0.99	-54.53	-0.99	-45.89	-0.99	-42.74	-0.98	-42.29	-0.98	-41.41
-0.99	-54.63	-0.99	-46.01	-0.99	-42.86	-0.98	-42.41	-0.98	-41.54
-0.99	-54.73	-0.99	-46.13	-0.99	-42.99	-0.98	-42.54	-0.98	-41.67
-0.99	-54.82	-0.99	-46.26	-0.99	-43.11	-0.99	-42.66	-0.98	-41.81
-0.99	-54.91	-0.99	-46.38	-0.99	-43.22	-0.99	-42.79	-0.98	-41.95
-0.99	-55	-0.99	-46.5	-0.99	-43.34	-0.99	-42.9	-0.98	-42.09
-1	-55.09	-1	-46.63	-1	-43.45	-0.99	-43.03	-0.98	-42.22
-1	-55.18	-1	-46.76	-1	-43.57	-0.99	-43.15	-0.99	-42.37
-1	-55.27	-1	-46.88	-1	-43.68	-0.99	-43.27	-0.99	-42.51
-1	-55.36	-1	-46.99	-1	-43.8	-0.99	-43.38	-0.99	-42.65
-1	-55.46	-1	-47.11	-1	-43.93	-0.99	-43.51	-0.99	-42.78
-1	-55.52	-1	-47.19	-1	-44.01	-0.99	-43.64	-0.99	-42.92
-1	-55.43	-1	-47.07	-1	-43.87	-1	-43.77	-0.99	-43.06
-1	-55.3	-1	-46.88	-1	-43.67	-1	-43.89	-0.99	-43.2
-1	-55.19	-1	-46.7	-1	-43.48	-1	-44.02	-0.99	-43.34
-1	-55.06	-1	-46.55	-1	-43.28	-1	-44.14	-0.99	-43.47
-1	-54.95	-1	-46.38	-1	-43.07	-1	-44.26	-1	-43.62
-0.99	-54.83	-0.99	-46.2	-0.99	-42.87	-1	-44.34	-1	-43.77
-0.99	-54.71	-0.99	-46.04	-0.99	-42.66	-1	-44.19	-1	-43.9
-0.99	-54.6	-0.99	-45.87	-0.99	-42.46	-1	-43.98	-1	-44.04
-0.99	-54.48	-0.99	-45.7	-0.99	-42.27	-1	-43.75	-1	-44.17
-0.99	-54.36	-0.99	-45.54	-0.99	-42.09	-1	-43.54	-1	-44.25
-0.99	-54.23	-0.99	-45.39	-0.99	-41.89	-1	-43.32	-1	-44.09
-0.99	-54.1	-0.99	-45.23	-0.99	-41.7	-0.99	-43.09	-1	-43.85
-0.99	-53.97	-0.99	-45.06	-0.99	-41.5	-0.99	-42.87	-1	-43.6
-0.99	-53.85	-0.99	-44.89	-0.99	-41.3	-0.99	-42.66	-1	-43.36
-0.98	-53.72	-0.98	-44.73	-0.98	-41.1	-0.99	-42.44	-1	-43.16
-0.98	-53.6	-0.98	-44.57	-0.98	-40.91	-0.99	-42.22	-0.99	-42.93
-0.98	-53.47	-0.98	-44.41	-0.98	-40.72	-0.99	-42.01	-0.99	-42.69
-0.98	-53.35	-0.98	-44.25	-0.98	-40.53	-0.99	-41.8	-0.99	-42.45
-0.98	-53.25	-0.98	-44.1	-0.98	-40.35	-0.99	-41.58	-0.99	-42.25
-0.98	-53.12	-0.98	-43.96	-0.98	-40.18	-0.99	-41.37	-0.99	-42.04
-0.98	-53	-0.98	-43.8	-0.98	-39.98	-0.98	-41.16	-0.99	-41.8
-0.98	-52.86	-0.98	-43.63	-0.98	-39.79	-0.98	-40.95	-0.99	-41.57
-0.98	-52.73	-0.98	-43.47	-0.98	-39.61	-0.98	-40.75	-0.99	-41.34
-0.98	-52.59	-0.98	-43.32	-0.98	-39.43	-0.98	-40.57	-0.99	-41.11
-0.97	-52.47	-0.97	-43.16	-0.97	-39.24	-0.98	-40.37	-0.98	-40.9
-0.97	-52.36	-0.97	-43.02	-0.97	-39.06	-0.98	-40.16	-0.98	-40.69
-0.97	-52.24	-0.97	-42.87	-0.97	-38.9	-0.98	-39.95	-0.98	-40.47
-0.97	-52.11	-0.97	-42.73	-0.97	-38.73	-0.98	-39.76	-0.98	-40.28
-0.97	-51.99	-0.97	-42.57	-0.97	-38.57	-0.98	-39.56	-0.98	-40.09
-0.97	-51.93	-0.97	-42.42	-0.97	-38.38	-0.98	-39.35	-0.98	-39.89
-0.97	-51.87	-0.97	-42.27	-0.97	-38.21	-0.97	-39.15	-0.98	-39.68
-0.97	-51.75	-0.97	-42.11	-0.97	-38.03	-0.97	-38.94	-0.98	-39.46
-0.97	-51.64	-0.97	-41.97	-0.97	-37.85	-0.97	-38.74	-0.98	-39.25
-0.97	-51.51	-0.97	-41.82	-0.97	-37.66	-0.97	-38.53	-0.98	-39.03
-0.96	-51.39	-0.96	-41.66	-0.96	-37.5	-0.97	-38.33	-0.97	-38.8
-0.96	-51.28	-0.96	-41.52	-0.96	-37.34	-0.97	-38.13	-0.97	-38.59
-0.96	-51.17	-0.96	-41.37	-0.96	-37.19	-0.97	-37.93	-0.97	-38.37
-0.96	-51.06	-0.96	-41.22	-0.96	-37.03	-0.97	-37.73	-0.97	-38.18
-0.96	-50.93	-0.96	-41.07	-0.96	-36.85	-0.97	-37.54	-0.97	-38.04
-0.96	-50.8	-0.96	-40.92	-0.96	-36.67	-0.97	-37.34	-0.97	-37.86
-0.96	-50.69	-0.96	-40.78	-0.96	-36.49	-0.96	-37.16	-0.97	-37.64
-0.96	-50.57	-0.96	-40.63	-0.96	-36.33	-0.96	-36.97	-0.97	-37.42
-0.96	-50.45	-0.96	-40.5	-0.96	-36.15	-0.96	-36.77	-0.97	-37.2
-0.96	-50.34	-0.96	-40.36	-0.96	-35.97	-0.96	-36.57	-0.97	-36.98
-0.95	-50.22	-0.95	-40.24	-0.95	-35.8	-0.96	-36.38	-0.96	-36.77
-0.95	-50.11	-0.95	-40.11	-0.95	-35.62	-0.96	-36.19	-0.96	-36.56
-0.95	-49.99	-0.95	-39.97	-0.95	-35.44	-0.96	-36.01	-0.96	-36.34
-0.95	-49.87	-0.95	-39.83	-0.95	-35.27	-0.96	-35.83	-0.96	-36.12
-0.95	-49.75	-0.95	-39.7	-0.95	-35.1	-0.96	-35.66	-0.96	-35.91
-0.95	-49.63	-0.95	-39.57	-0.95	-34.92	-0.96	-35.48	-0.96	-35.69
-0.95	-49.52	-0.95	-39.46	-0.95	-34.76	-0.95	-35.3	-0.96	-35.48
-0.95	-49.42	-0.95	-39.34	-0.95	-34.58	-0.95	-35.1	-0.96	-35.27
-0.95	-49.31	-0.95	-39.21	-0.95	-34.42	-0.95	-34.92	-0.96	-35.07
-0.95	-49.19	-0.95	-39.07	-0.95	-34.26	-0.95	-34.73	-0.96	-34.88
-0.94	-49.08	-0.94	-38.94	-0.94	-34.1	-0.95	-34.55	-0.95	-34.67
-0.94	-48.96	-0.94	-38.8	-0.94	-33.93	-0.95	-34.37	-0.95	-34.47
-0.94	-48.85	-0.94	-38.69	-0.94	-33.77	-0.95	-34.19	-0.95	-34.27
-0.94	-48.75	-0.94	-38.6	-0.94	-33.62	-0.95	-34.01	-0.95	-34.08
-0.94	-48.64	-0.94	-38.47	-0.94	-33.46	-0.95	-33.82	-0.95	-33.88
-0.94	-48.52	-0.94	-38.33	-0.94	-33.32	-0.95	-33.64	-0.95	-33.69
-0.94	-48.4	-0.94	-38.22	-0.94	-33.17	-0.94	-33.49	-0.95	-33.49
-0.94	-48.28	-0.94	-38.09	-0.94	-33.02	-0.94	-33.34	-0.95	-33.29
-0.94	-48.17	-0.94	-37.94	-0.94	-32.85	-0.94	-33.21	-0.95	-33.1
-0.94	-48.06	-0.94	-37.79	-0.94	-32.68	-0.94	-33.04	-0.95	-32.91
-0.94	-47.94	-0.94	-37.63	-0.94	-32.52	-0.94	-32.86	-0.94	-32.72
-0.93	-47.83	-0.93	-37.48	-0.93	-32.37	-0.94	-32.69	-0.94	-32.53
-0.93	-47.71	-0.93	-37.34	-0.93	-32.2	-0.94	-32.51	-0.94	-32.34
-0.93	-47.6	-0.93	-37.19	-0.93	-32.04	-0.94	-32.35	-0.94	-32.15
-0.93	-47.49	-0.93	-37.06	-0.93	-31.89	-0.94	-32.2	-0.94	-31.96
-0.93	-47.39	-0.93	-36.92	-0.93	-31.73	-0.94	-32.03	-0.94	-31.77
-0.93	-47.3	-0.93	-36.8	-0.93	-31.56	-0.94	-31.85	-0.94	-31.59
-0.93	-47.21	-0.93	-36.66	-0.93	-31.4	-0.93	-31.68	-0.94	-31.41
-0.93	-47.1	-0.93	-36.51	-0.93	-31.24	-0.93	-31.53	-0.94	-31.21
-0.93	-47	-0.93	-36.38	-0.93	-31.07	-0.93	-31.36	-0.94	-31.03
-0.93	-46.9	-0.93	-36.24	-0.93	-30.91	-0.93	-31.18	-0.94	-30.85
-0.92	-46.8	-0.92	-36.11	-0.92	-30.76	-0.93	-31.01	-0.93	-30.66
-0.92	-46.71	-0.92	-35.97	-0.92	-30.62	-0.93	-30.84	-0.93	-30.48
-0.92	-46.61	-0.92	-35.82	-0.92	-30.47	-0.93	-30.67	-0.93	-30.31
-0.92	-46.5	-0.92	-35.69	-0.92	-30.34	-0.93	-30.5	-0.93	-30.14
-0.92	-46.45	-0.92	-35.56	-0.92	-30.19	-0.93	-30.34	-0.93	-29.97
-0.92	-46.36	-0.92	-35.43	-0.92	-30.04	-0.93	-30.17	-0.93	-29.8
-0.92	-46.25	-0.92	-35.32	-0.92	-29.9	-0.92	-30	-0.93	-29.63
-0.92	-46.15	-0.92	-35.19	-0.92	-29.78	-0.92	-29.84	-0.93	-29.49
-0.92	-46.06	-0.92	-35.05	-0.92	-29.64	-0.92	-29.67	-0.93	-29.34
-0.92	-45.95	-0.92	-34.91	-0.92	-29.55	-0.92	-29.51	-0.93	-29.16
-0.91	-45.86	-0.91	-34.77	-0.91	-29.43	-0.92	-29.35	-0.92	-28.98
-0.91	-45.75	-0.91	-34.63	-0.91	-29.29	-0.92	-29.19	-0.92	-28.8
-0.91	-45.64	-0.91	-34.49	-0.91	-29.14	-0.92	-29.04	-0.92	-28.63
-0.91	-45.54	-0.91	-34.35	-0.91	-28.99	-0.92	-28.88	-0.92	-28.46
-0.91	-45.46	-0.91	-34.21	-0.91	-28.83	-0.92	-28.73	-0.92	-28.3
-0.91	-45.39	-0.91	-34.09	-0.91	-28.69	-0.92	-28.58	-0.92	-28.13
-0.91	-45.3	-0.91	-33.96	-0.91	-28.54	-0.91	-28.43	-0.92	-27.98
-0.91	-45.2	-0.91	-33.83	-0.91	-28.39	-0.91	-28.28	-0.92	-27.85
-0.91	-45.1	-0.91	-33.71	-0.91	-28.25	-0.91	-28.12	-0.92	-27.67
-0.91	-45.01	-0.91	-33.59	-0.91	-28.1	-0.91	-27.96	-0.92	-27.52
-0.9	-44.92	-0.9	-33.46	-0.9	-27.94	-0.91	-27.81	-0.91	-27.39
-0.9	-44.82	-0.9	-33.34	-0.9	-27.8	-0.91	-27.67	-0.91	-27.21
-0.9	-44.72	-0.9	-33.21	-0.9	-27.66	-0.91	-27.52	-0.91	-27.04
-0.9	-44.62	-0.9	-33.08	-0.9	-27.51	-0.91	-27.37	-0.91	-26.86
-0.9	-44.53	-0.9	-32.95	-0.9	-27.36	-0.91	-27.22	-0.91	-26.69
-0.9	-44.43	-0.9	-32.82	-0.9	-27.21	-0.91	-27.06	-0.91	-26.52
-0.9	-44.34	-0.9	-32.68	-0.9	-27.06	-0.9	-26.91	-0.91	-26.35
-0.9	-44.23	-0.9	-32.55	-0.9	-26.91	-0.9	-26.75	-0.91	-26.18
-0.9	-44.13	-0.9	-32.42	-0.9	-26.76	-0.9	-26.59	-0.91	-26.01
-0.9	-44.04	-0.9	-32.31	-0.9	-26.61	-0.9	-26.44	-0.91	-25.84
-0.89	-43.94	-0.89	-32.23	-0.89	-26.47	-0.9	-26.3	-0.9	-25.67
-0.89	-43.83	-0.89	-32.12	-0.89	-26.34	-0.9	-26.17	-0.9	-25.5
-0.89	-43.71	-0.89	-32.01	-0.89	-26.21	-0.9	-26.04	-0.9	-25.33
-0.89	-43.61	-0.89	-31.89	-0.89	-26.08	-0.9	-25.89	-0.9	-25.17
-0.89	-43.5	-0.89	-31.77	-0.89	-25.94	-0.9	-25.76	-0.9	-25
-0.89	-43.4	-0.89	-31.65	-0.89	-25.79	-0.9	-25.61	-0.9	-24.84
-0.89	-43.31	-0.89	-31.53	-0.89	-25.65	-0.89	-25.46	-0.9	-24.67
-0.89	-43.24	-0.89	-31.4	-0.89	-25.51	-0.89	-25.3	-0.9	-24.51
-0.89	-43.14	-0.89	-31.27	-0.89	-25.37	-0.89	-25.15	-0.9	-24.35
-0.89	-43.04	-0.89	-31.15	-0.89	-25.24	-0.89	-25	-0.9	-24.2
-0.88	-42.93	-0.88	-31.02	-0.88	-25.1	-0.89	-24.84	-0.89	-24.07
-0.88	-42.82	-0.88	-30.9	-0.88	-24.97	-0.89	-24.68	-0.89	-23.92
-0.88	-42.71	-0.88	-30.76	-0.88	-24.84	-0.89	-24.52	-0.89	-23.77
-0.88	-42.6	-0.88	-30.62	-0.88	-24.7	-0.89	-24.37	-0.89	-23.62
-0.88	-42.49	-0.88	-30.49	-0.88	-24.56	-0.89	-24.21	-0.89	-23.47
-0.88	-42.4	-0.88	-30.37	-0.88	-24.41	-0.89	-24.06	-0.89	-23.32
-0.88	-42.31	-0.88	-30.24	-0.88	-24.28	-0.88	-23.9	-0.89	-23.17
-0.88	-42.2	-0.88	-30.09	-0.88	-24.15	-0.88	-23.77	-0.89	-23.01
-0.88	-42.09	-0.88	-29.95	-0.88	-24.02	-0.88	-23.63	-0.89	-22.86
-0.88	-41.98	-0.88	-29.83	-0.88	-23.89	-0.88	-23.47	-0.89	-22.71
-0.87	-41.87	-0.87	-29.69	-0.87	-23.77	-0.88	-23.32	-0.88	-22.56
-0.87	-41.77	-0.87	-29.56	-0.87	-23.64	-0.88	-23.17	-0.88	-22.41
-0.87	-41.67	-0.87	-29.43	-0.87	-23.51	-0.88	-23.02	-0.88	-22.25
-0.87	-41.55	-0.87	-29.3	-0.87	-23.39	-0.88	-22.88	-0.88	-22.1
-0.87	-41.44	-0.87	-29.18	-0.87	-23.27	-0.88	-22.73	-0.88	-21.95
-0.87	-41.33	-0.87	-29.05	-0.87	-23.14	-0.88	-22.59	-0.88	-21.79
-0.87	-41.21	-0.87	-28.91	-0.87	-23.02	-0.87	-22.45	-0.88	-21.65
-0.87	-41.11	-0.87	-28.78	-0.87	-22.9	-0.87	-22.3	-0.88	-21.5
-0.87	-41.01	-0.87	-28.65	-0.87	-22.77	-0.87	-22.15	-0.88	-21.36
-0.86	-40.9	-0.86	-28.52	-0.86	-22.65	-0.87	-22.02	-0.88	-21.21
-0.86	-40.79	-0.86	-28.4	-0.86	-22.54	-0.87	-21.9	-0.87	-21.06
-0.86	-40.69	-0.86	-28.29	-0.86	-22.44	-0.87	-21.75	-0.87	-20.92
-0.86	-40.59	-0.86	-28.17	-0.86	-22.33	-0.87	-21.62	-0.87	-20.77
-0.86	-40.49	-0.86	-28.05	-0.86	-22.21	-0.87	-21.48	-0.87	-20.62
-0.86	-40.39	-0.86	-27.92	-0.86	-22.09	-0.87	-21.34	-0.87	-20.48
-0.86	-40.29	-0.86	-27.8	-0.86	-21.98	-0.86	-21.21	-0.87	-20.34
-0.86	-40.18	-0.86	-27.68	-0.86	-21.88	-0.86	-21.07	-0.87	-20.22
-0.86	-40.07	-0.86	-27.57	-0.86	-21.8	-0.86	-20.94	-0.87	-20.14
-0.86	-39.97	-0.86	-27.45	-0.86	-21.69	-0.86	-20.8	-0.87	-20.02
-0.85	-39.86	-0.85	-27.33	-0.85	-21.57	-0.86	-20.66	-0.86	-19.88
-0.85	-39.76	-0.85	-27.21	-0.85	-21.45	-0.86	-20.52	-0.86	-19.74
-0.85	-39.65	-0.85	-27.09	-0.85	-21.32	-0.86	-20.38	-0.86	-19.6
-0.85	-39.55	-0.85	-26.97	-0.85	-21.2	-0.86	-20.25	-0.86	-19.47
-0.85	-39.45	-0.85	-26.87	-0.85	-21.08	-0.86	-20.12	-0.86	-19.33
-0.85	-39.36	-0.85	-26.75	-0.85	-20.96	-0.86	-19.99	-0.86	-19.2
-0.85	-39.26	-0.85	-26.64	-0.85	-20.84	-0.85	-19.87	-0.86	-19.07
-0.85	-39.15	-0.85	-26.52	-0.85	-20.72	-0.85	-19.75	-0.86	-18.94
-0.85	-39.05	-0.85	-26.4	-0.85	-20.6	-0.85	-19.62	-0.86	-18.82
-0.85	-38.95	-0.85	-26.29	-0.85	-20.48	-0.85	-19.5	-0.86	-18.7
-0.84	-38.84	-0.84	-26.21	-0.84	-20.36	-0.85	-19.38	-0.85	-18.58
-0.84	-38.72	-0.84	-26.1	-0.84	-20.25	-0.85	-19.26	-0.85	-18.47
-0.84	-38.62	-0.84	-25.98	-0.84	-20.14	-0.85	-19.14	-0.85	-18.35
-0.84	-38.51	-0.84	-25.87	-0.84	-20.03	-0.85	-19.02	-0.85	-18.23
-0.84	-38.4	-0.84	-25.75	-0.84	-19.92	-0.85	-18.92	-0.85	-18.1
-0.84	-38.29	-0.84	-25.64	-0.84	-19.81	-0.85	-18.81	-0.85	-17.98
-0.84	-38.22	-0.84	-25.52	-0.84	-19.7	-0.84	-18.69	-0.85	-17.85
-0.84	-38.14	-0.84	-25.4	-0.84	-19.58	-0.84	-18.57	-0.85	-17.72
-0.84	-38.05	-0.84	-25.29	-0.84	-19.47	-0.84	-18.46	-0.85	-17.6
-0.84	-37.96	-0.84	-25.18	-0.84	-19.37	-0.84	-18.35	-0.85	-17.48
-0.83	-37.87	-0.83	-25.06	-0.83	-19.27	-0.84	-18.24	-0.84	-17.37
-0.83	-37.78	-0.83	-24.94	-0.83	-19.17	-0.84	-18.12	-0.84	-17.24
-0.83	-37.69	-0.83	-24.81	-0.83	-19.06	-0.84	-18	-0.84	-17.12
-0.83	-37.61	-0.83	-24.69	-0.83	-18.95	-0.84	-17.88	-0.84	-16.99
-0.83	-37.52	-0.83	-24.58	-0.83	-18.83	-0.84	-17.77	-0.84	-16.86
-0.83	-37.43	-0.83	-24.46	-0.83	-18.72	-0.84	-17.65	-0.84	-16.74
-0.83	-37.35	-0.83	-24.34	-0.83	-18.62	-0.83	-17.53	-0.84	-16.62
-0.83	-37.27	-0.83	-24.22	-0.83	-18.51	-0.83	-17.42	-0.84	-16.5
-0.83	-37.18	-0.83	-24.11	-0.83	-18.4	-0.83	-17.3	-0.84	-16.38
-0.83	-37.1	-0.83	-23.99	-0.83	-18.29	-0.83	-17.18	-0.84	-16.26
-0.82	-37.03	-0.82	-23.88	-0.82	-18.25	-0.83	-17.05	-0.83	-16.14
-0.82	-36.95	-0.82	-23.76	-0.82	-18.18	-0.83	-16.93	-0.83	-16.02
-0.82	-36.87	-0.82	-23.64	-0.82	-18.07	-0.83	-16.81	-0.83	-15.9
-0.82	-36.77	-0.82	-23.52	-0.82	-17.95	-0.83	-16.69	-0.83	-15.8
-0.82	-36.68	-0.82	-23.4	-0.82	-17.85	-0.83	-16.6	-0.83	-15.69
-0.82	-36.58	-0.82	-23.3	-0.82	-17.74	-0.83	-16.54	-0.83	-15.58
-0.82	-36.48	-0.82	-23.2	-0.82	-17.62	-0.82	-16.45	-0.83	-15.46
-0.82	-36.37	-0.82	-23.11	-0.82	-17.51	-0.82	-16.33	-0.83	-15.35
-0.82	-36.27	-0.82	-23.01	-0.82	-17.4	-0.82	-16.22	-0.83	-15.23
-0.82	-36.17	-0.82	-22.92	-0.82	-17.3	-0.82	-16.1	-0.83	-15.13
-0.81	-36.07	-0.81	-22.82	-0.81	-17.19	-0.82	-15.99	-0.82	-15.02
-0.81	-35.98	-0.81	-22.72	-0.81	-17.08	-0.82	-15.9	-0.82	-14.93
-0.81	-35.89	-0.81	-22.62	-0.81	-16.97	-0.82	-15.8	-0.82	-14.84
-0.81	-35.81	-0.81	-22.52	-0.81	-16.86	-0.82	-15.68	-0.82	-14.75
-0.81	-35.74	-0.81	-22.43	-0.81	-16.76	-0.82	-15.57	-0.82	-14.66
-0.81	-35.66	-0.81	-22.35	-0.81	-16.64	-0.82	-15.46	-0.82	-14.58
-0.81	-35.57	-0.81	-22.27	-0.81	-16.53	-0.81	-15.36	-0.82	-14.49
-0.81	-35.49	-0.81	-22.19	-0.81	-16.43	-0.81	-15.25	-0.82	-14.41
-0.81	-35.4	-0.81	-22.12	-0.81	-16.33	-0.81	-15.14	-0.82	-14.33
-0.81	-35.32	-0.81	-22.06	-0.81	-16.24	-0.81	-15.04	-0.82	-14.25
-0.81	-35.28	-0.81	-22	-0.81	-16.15	-0.81	-14.93	-0.81	-14.16
-0.8	-35.21	-0.8	-21.95	-0.8	-16.05	-0.81	-14.83	-0.81	-14.07
-0.8	-35.14	-0.8	-21.93	-0.8	-15.95	-0.81	-14.73	-0.81	-13.98
-0.8	-35.06	-0.8	-21.93	-0.8	-15.85	-0.81	-14.63	-0.81	-13.88
-0.8	-34.99	-0.8	-21.9	-0.8	-15.76	-0.81	-14.52	-0.81	-13.79
-0.8	-34.91	-0.8	-21.86	-0.8	-15.68	-0.81	-14.41	-0.81	-13.71
-0.8	-34.79	-0.8	-21.8	-0.8	-15.59	-0.81	-14.31	-0.81	-13.63
-0.8	-34.69	-0.8	-21.73	-0.8	-15.51	-0.8	-14.22	-0.81	-13.56
-0.8	-34.58	-0.8	-21.64	-0.8	-15.44	-0.8	-14.13	-0.81	-13.49
-0.8	-34.48	-0.8	-21.54	-0.8	-15.35	-0.8	-14.03	-0.81	-13.41
-0.8	-34.38	-0.8	-21.44	-0.8	-15.27	-0.8	-13.93	-0.81	-13.34
-0.79	-34.28	-0.79	-21.36	-0.79	-15.18	-0.8	-13.83	-0.8	-13.26
-0.79	-34.18	-0.79	-21.26	-0.79	-15.12	-0.8	-13.73	-0.8	-13.18
-0.79	-34.08	-0.79	-21.15	-0.79	-15.05	-0.8	-13.62	-0.8	-13.09
-0.79	-33.98	-0.79	-21.05	-0.79	-14.96	-0.8	-13.53	-0.8	-13.01
-0.79	-33.88	-0.79	-20.94	-0.79	-14.89	-0.8	-13.43	-0.8	-12.95
-0.79	-33.77	-0.79	-20.84	-0.79	-14.81	-0.8	-13.33	-0.8	-12.94
-0.79	-33.67	-0.79	-20.73	-0.79	-14.74	-0.79	-13.23	-0.8	-12.86
-0.79	-33.57	-0.79	-20.63	-0.79	-14.67	-0.79	-13.13	-0.8	-12.77
-0.79	-33.46	-0.79	-20.52	-0.79	-14.6	-0.79	-13.02	-0.8	-12.68
-0.79	-33.36	-0.79	-20.41	-0.79	-14.53	-0.79	-12.93	-0.8	-12.59
-0.78	-33.26	-0.78	-20.31	-0.78	-14.45	-0.79	-12.83	-0.79	-12.5
-0.78	-33.15	-0.78	-20.21	-0.78	-14.37	-0.79	-12.74	-0.79	-12.41
-0.78	-33.18	-0.78	-20.1	-0.78	-14.28	-0.79	-12.66	-0.79	-12.31
-0.78	-33.2	-0.78	-19.99	-0.78	-14.19	-0.79	-12.57	-0.79	-12.22
-0.78	-33.1	-0.78	-19.88	-0.78	-14.11	-0.79	-12.48	-0.79	-12.12
-0.78	-32.99	-0.78	-19.78	-0.78	-14.03	-0.79	-12.38	-0.79	-12.02
-0.78	-32.89	-0.78	-19.68	-0.78	-13.94	-0.78	-12.29	-0.79	-11.93
-0.78	-32.79	-0.78	-19.57	-0.78	-13.85	-0.78	-12.2	-0.79	-11.83
-0.78	-32.68	-0.78	-19.47	-0.78	-13.76	-0.78	-12.13	-0.79	-11.74
-0.78	-32.57	-0.78	-19.36	-0.78	-13.66	-0.78	-12.05	-0.79	-11.65
-0.77	-32.47	-0.77	-19.26	-0.77	-13.58	-0.78	-11.97	-0.78	-11.56
-0.77	-32.37	-0.77	-19.16	-0.77	-13.49	-0.78	-11.9	-0.78	-11.47
-0.77	-32.26	-0.77	-19.06	-0.77	-13.39	-0.78	-11.82	-0.78	-11.38
-0.77	-32.16	-0.77	-18.97	-0.77	-13.3	-0.78	-11.74	-0.78	-11.29
-0.77	-32.06	-0.77	-18.88	-0.77	-13.21	-0.78	-11.67	-0.78	-11.2
-0.77	-31.96	-0.77	-18.78	-0.77	-13.12	-0.78	-11.59	-0.78	-11.12
-0.77	-31.85	-0.77	-18.68	-0.77	-13.04	-0.77	-11.51	-0.78	-11.03
-0.77	-31.75	-0.77	-18.58	-0.77	-12.96	-0.77	-11.44	-0.78	-10.95
-0.77	-31.65	-0.77	-18.49	-0.77	-12.87	-0.77	-11.36	-0.78	-10.87
-0.77	-31.55	-0.77	-18.39	-0.77	-12.78	-0.77	-11.28	-0.78	-10.78
-0.76	-31.46	-0.76	-18.29	-0.76	-12.69	-0.77	-11.21	-0.77	-10.7
-0.76	-31.36	-0.76	-18.2	-0.76	-12.62	-0.77	-11.14	-0.77	-10.62
-0.76	-31.27	-0.76	-18.1	-0.76	-12.53	-0.77	-11.05	-0.77	-10.53
-0.76	-31.18	-0.76	-18.01	-0.76	-12.45	-0.77	-10.97	-0.77	-10.45
-0.76	-31.09	-0.76	-17.92	-0.76	-12.36	-0.77	-10.89	-0.77	-10.36
-0.76	-31	-0.76	-17.82	-0.76	-12.27	-0.77	-10.81	-0.77	-10.28
-0.76	-30.9	-0.76	-17.73	-0.76	-12.19	-0.76	-10.73	-0.77	-10.19
-0.76	-30.81	-0.76	-17.66	-0.76	-12.1	-0.76	-10.66	-0.77	-10.11
-0.76	-30.7	-0.76	-17.57	-0.76	-12.02	-0.76	-10.57	-0.77	-10.03
-0.76	-30.6	-0.76	-17.49	-0.76	-11.93	-0.76	-10.5	-0.77	-9.95
-0.75	-30.5	-0.75	-17.4	-0.75	-11.85	-0.76	-10.42	-0.76	-9.87
-0.75	-30.4	-0.75	-17.31	-0.75	-11.77	-0.76	-10.34	-0.76	-9.79
-0.75	-30.3	-0.75	-17.22	-0.75	-11.69	-0.76	-10.26	-0.76	-9.71
-0.75	-30.2	-0.75	-17.14	-0.75	-11.6	-0.76	-10.18	-0.76	-9.63
-0.75	-30.1	-0.75	-17.06	-0.75	-11.52	-0.76	-10.11	-0.76	-9.55
-0.75	-30.01	-0.75	-16.97	-0.75	-11.44	-0.76	-10.03	-0.76	-9.48
-0.75	-29.9	-0.75	-16.89	-0.75	-11.36	-0.75	-9.95	-0.76	-9.41
-0.75	-29.8	-0.75	-16.83	-0.75	-11.28	-0.75	-9.87	-0.76	-9.33
-0.75	-29.71	-0.75	-16.75	-0.75	-11.2	-0.75	-9.8	-0.76	-9.26
-0.75	-29.6	-0.75	-16.66	-0.75	-11.12	-0.75	-9.72	-0.76	-9.19
-0.74	-29.5	-0.74	-16.58	-0.74	-11.04	-0.75	-9.65	-0.75	-9.11
-0.74	-29.4	-0.74	-16.5	-0.74	-10.96	-0.75	-9.57	-0.75	-9.04
-0.74	-29.3	-0.74	-16.42	-0.74	-10.88	-0.75	-9.5	-0.75	-8.98
-0.74	-29.21	-0.74	-16.34	-0.74	-10.81	-0.75	-9.43	-0.75	-8.92
-0.74	-29.11	-0.74	-16.26	-0.74	-10.73	-0.75	-9.35	-0.75	-8.86
-0.74	-29	-0.74	-16.18	-0.74	-10.66	-0.75	-9.29	-0.75	-8.79
-0.74	-28.9	-0.74	-16.1	-0.74	-10.58	-0.74	-9.25	-0.75	-8.72
-0.74	-28.8	-0.74	-16.03	-0.74	-10.5	-0.74	-9.19	-0.75	-8.66
-0.74	-28.7	-0.74	-15.96	-0.74	-10.43	-0.74	-9.12	-0.75	-8.6
-0.73	-28.6	-0.73	-15.89	-0.73	-10.35	-0.74	-9.05	-0.75	-8.54
-0.73	-28.5	-0.73	-15.81	-0.73	-10.27	-0.74	-8.98	-0.74	-8.47
-0.73	-28.41	-0.73	-15.74	-0.73	-10.2	-0.74	-8.91	-0.74	-8.41
-0.73	-28.32	-0.73	-15.66	-0.73	-10.12	-0.74	-8.84	-0.74	-8.35
-0.73	-28.23	-0.73	-15.59	-0.73	-10.05	-0.74	-8.76	-0.74	-8.28
-0.73	-28.13	-0.73	-15.51	-0.73	-9.98	-0.74	-8.7	-0.74	-8.21
-0.73	-28.03	-0.73	-15.44	-0.73	-9.91	-0.73	-8.63	-0.74	-8.15
-0.73	-27.94	-0.73	-15.37	-0.73	-9.84	-0.73	-8.56	-0.74	-8.09
-0.73	-27.85	-0.73	-15.3	-0.73	-9.77	-0.73	-8.49	-0.74	-8.02
-0.73	-27.75	-0.73	-15.22	-0.73	-9.71	-0.73	-8.43	-0.74	-7.96
-0.72	-27.66	-0.72	-15.15	-0.72	-9.64	-0.73	-8.36	-0.73	-7.9
-0.72	-27.56	-0.72	-15.09	-0.72	-9.58	-0.73	-8.29	-0.73	-7.83
-0.72	-27.46	-0.72	-15.02	-0.72	-9.52	-0.73	-8.23	-0.73	-7.76
-0.72	-27.37	-0.72	-14.96	-0.72	-9.46	-0.73	-8.16	-0.73	-7.7
-0.72	-27.28	-0.72	-14.91	-0.72	-9.4	-0.73	-8.1	-0.73	-7.67
-0.72	-27.18	-0.72	-14.85	-0.72	-9.34	-0.73	-8.03	-0.73	-7.65
-0.72	-27.09	-0.72	-14.79	-0.72	-9.27	-0.72	-7.97	-0.73	-7.59
-0.72	-27	-0.72	-14.73	-0.72	-9.21	-0.72	-7.91	-0.73	-7.53
-0.72	-26.91	-0.72	-14.66	-0.72	-9.14	-0.72	-7.84	-0.73	-7.47
-0.72	-26.82	-0.72	-14.6	-0.72	-9.07	-0.72	-7.78	-0.73	-7.41
-0.71	-26.73	-0.71	-14.54	-0.71	-9.01	-0.72	-7.71	-0.72	-7.35
-0.71	-26.64	-0.71	-14.47	-0.71	-8.95	-0.72	-7.66	-0.72	-7.29
-0.71	-26.56	-0.71	-14.41	-0.71	-8.88	-0.72	-7.6	-0.72	-7.22
-0.71	-26.47	-0.71	-14.35	-0.71	-8.81	-0.72	-7.56	-0.72	-7.16
-0.71	-26.39	-0.71	-14.28	-0.71	-8.74	-0.72	-7.5	-0.72	-7.09
-0.71	-26.3	-0.71	-14.22	-0.71	-8.69	-0.72	-7.44	-0.72	-7.04
-0.71	-26.21	-0.71	-14.15	-0.71	-8.62	-0.71	-7.38	-0.72	-6.97
-0.71	-26.12	-0.71	-14.09	-0.71	-8.55	-0.71	-7.33	-0.72	-6.91
-0.71	-26.03	-0.71	-14.02	-0.71	-8.5	-0.71	-7.27	-0.72	-6.85
-0.71	-25.94	-0.71	-13.95	-0.71	-8.44	-0.71	-7.21	-0.72	-6.79
-0.7	-25.85	-0.7	-13.89	-0.7	-8.38	-0.71	-7.16	-0.71	-6.73
-0.7	-25.76	-0.7	-13.83	-0.7	-8.31	-0.71	-7.1	-0.71	-6.67
-0.7	-25.67	-0.7	-13.76	-0.7	-8.25	-0.71	-7.04	-0.71	-6.62
-0.7	-25.57	-0.7	-13.69	-0.7	-8.19	-0.71	-6.98	-0.71	-6.56
-0.7	-25.48	-0.7	-13.63	-0.7	-8.13	-0.71	-6.93	-0.71	-6.5
-0.7	-25.39	-0.7	-13.56	-0.7	-8.08	-0.71	-6.88	-0.71	-6.44
-0.7	-25.3	-0.7	-13.5	-0.7	-8.02	-0.7	-6.83	-0.71	-6.39
-0.7	-25.23	-0.7	-13.43	-0.7	-7.96	-0.7	-6.77	-0.71	-6.33
-0.7	-25.14	-0.7	-13.37	-0.7	-7.91	-0.7	-6.72	-0.71	-6.27
-0.7	-25.05	-0.7	-13.31	-0.7	-7.85	-0.7	-6.67	-0.71	-6.21
-0.69	-24.96	-0.69	-13.24	-0.69	-7.79	-0.7	-6.62	-0.7	-6.16
-0.69	-24.87	-0.69	-13.18	-0.69	-7.74	-0.7	-6.57	-0.7	-6.11
-0.69	-24.77	-0.69	-13.12	-0.69	-7.68	-0.7	-6.52	-0.7	-6.06
-0.69	-24.68	-0.69	-13.06	-0.69	-7.63	-0.7	-6.47	-0.7	-6.02
-0.69	-24.59	-0.69	-13	-0.69	-7.57	-0.7	-6.42	-0.7	-5.97
-0.69	-24.5	-0.69	-12.94	-0.69	-7.51	-0.7	-6.37	-0.7	-5.92
-0.69	-24.41	-0.69	-12.88	-0.69	-7.46	-0.69	-6.32	-0.7	-5.86
-0.69	-24.32	-0.69	-12.82	-0.69	-7.4	-0.69	-6.26	-0.7	-5.81
-0.69	-24.23	-0.69	-12.76	-0.69	-7.35	-0.69	-6.21	-0.7	-5.76
-0.69	-24.15	-0.69	-12.7	-0.69	-7.3	-0.69	-6.16	-0.7	-5.71
-0.69	-24.07	-0.69	-12.66	-0.69	-7.24	-0.69	-6.12	-0.69	-5.65
-0.68	-23.99	-0.68	-12.61	-0.68	-7.19	-0.69	-6.06	-0.69	-5.6
-0.68	-23.9	-0.68	-12.56	-0.68	-7.13	-0.69	-6.02	-0.69	-5.55
-0.68	-23.81	-0.68	-12.5	-0.68	-7.08	-0.69	-5.97	-0.69	-5.5
-0.68	-23.73	-0.68	-12.44	-0.68	-7.03	-0.69	-5.92	-0.69	-5.45
-0.68	-23.64	-0.68	-12.39	-0.68	-6.98	-0.69	-5.88	-0.69	-5.4
-0.68	-23.57	-0.68	-12.33	-0.68	-6.92	-0.69	-5.83	-0.69	-5.35
-0.68	-23.49	-0.68	-12.28	-0.68	-6.88	-0.68	-5.79	-0.69	-5.3
-0.68	-23.41	-0.68	-12.23	-0.68	-6.85	-0.68	-5.74	-0.69	-5.25
-0.68	-23.32	-0.68	-12.18	-0.68	-6.8	-0.68	-5.7	-0.69	-5.2
-0.68	-23.23	-0.68	-12.12	-0.68	-6.76	-0.68	-5.65	-0.69	-5.14
-0.67	-23.14	-0.67	-12.07	-0.67	-6.71	-0.68	-5.6	-0.68	-5.09
-0.67	-23.06	-0.67	-12.02	-0.67	-6.66	-0.68	-5.55	-0.68	-5.05
-0.67	-22.98	-0.67	-11.98	-0.67	-6.61	-0.68	-5.5	-0.68	-5
-0.67	-22.9	-0.67	-11.93	-0.67	-6.56	-0.68	-5.46	-0.68	-4.95
-0.67	-22.81	-0.67	-11.88	-0.67	-6.51	-0.68	-5.42	-0.68	-4.91
-0.67	-22.73	-0.67	-11.84	-0.67	-6.46	-0.68	-5.37	-0.68	-4.86
-0.67	-22.64	-0.67	-11.78	-0.67	-6.41	-0.67	-5.33	-0.68	-4.81
-0.67	-22.56	-0.67	-11.73	-0.67	-6.36	-0.67	-5.28	-0.68	-4.76
-0.67	-22.48	-0.67	-11.68	-0.67	-6.32	-0.67	-5.24	-0.68	-4.72
-0.67	-22.39	-0.67	-11.63	-0.67	-6.27	-0.67	-5.26	-0.68	-4.67
-0.66	-22.31	-0.66	-11.58	-0.66	-6.22	-0.67	-5.24	-0.67	-4.63
-0.66	-22.23	-0.66	-11.53	-0.66	-6.17	-0.67	-5.2	-0.67	-4.58
-0.66	-22.15	-0.66	-11.47	-0.66	-6.13	-0.67	-5.16	-0.67	-4.54
-0.66	-22.07	-0.66	-11.42	-0.66	-6.08	-0.67	-5.16	-0.67	-4.49
-0.66	-21.98	-0.66	-11.37	-0.66	-6.03	-0.67	-5.13	-0.67	-4.45
-0.66	-21.9	-0.66	-11.32	-0.66	-5.99	-0.67	-5.08	-0.67	-4.41
-0.66	-21.81	-0.66	-11.27	-0.66	-5.94	-0.66	-5.04	-0.67	-4.36
-0.66	-21.73	-0.66	-11.22	-0.66	-5.9	-0.66	-5	-0.67	-4.32
-0.66	-21.64	-0.66	-11.17	-0.66	-5.85	-0.66	-4.95	-0.67	-4.28
-0.66	-21.56	-0.66	-11.12	-0.66	-5.8	-0.66	-4.91	-0.67	-4.24
-0.65	-21.48	-0.65	-11.07	-0.65	-5.76	-0.66	-4.87	-0.66	-4.21
-0.65	-21.39	-0.65	-11.02	-0.65	-5.71	-0.66	-4.82	-0.66	-4.18
-0.65	-21.31	-0.65	-10.96	-0.65	-5.66	-0.66	-4.78	-0.66	-4.14
-0.65	-21.23	-0.65	-10.92	-0.65	-5.62	-0.66	-4.73	-0.66	-4.1
-0.65	-21.15	-0.65	-10.87	-0.65	-5.58	-0.66	-4.69	-0.66	-4.06
-0.65	-21.06	-0.65	-10.82	-0.65	-5.53	-0.66	-4.65	-0.66	-4.02
-0.65	-20.97	-0.65	-10.77	-0.65	-5.49	-0.65	-4.61	-0.66	-3.98
-0.65	-20.88	-0.65	-10.72	-0.65	-5.44	-0.65	-4.57	-0.66	-3.94
-0.65	-20.81	-0.65	-10.68	-0.65	-5.4	-0.65	-4.52	-0.66	-3.9
-0.65	-20.72	-0.65	-10.63	-0.65	-5.36	-0.65	-4.48	-0.66	-3.85
-0.64	-20.64	-0.64	-10.58	-0.64	-5.32	-0.65	-4.44	-0.65	-3.82
-0.64	-20.56	-0.64	-10.53	-0.64	-5.27	-0.65	-4.4	-0.65	-3.78
-0.64	-20.49	-0.64	-10.48	-0.64	-5.25	-0.65	-4.37	-0.65	-3.74
-0.64	-20.41	-0.64	-10.43	-0.64	-5.23	-0.65	-4.32	-0.65	-3.7
-0.64	-20.33	-0.64	-10.38	-0.64	-5.19	-0.65	-4.28	-0.65	-3.66
-0.64	-20.24	-0.64	-10.34	-0.64	-5.15	-0.65	-4.24	-0.65	-3.62
-0.64	-20.16	-0.64	-10.29	-0.64	-5.11	-0.64	-4.2	-0.65	-3.58
-0.64	-20.07	-0.64	-10.24	-0.64	-5.07	-0.64	-4.16	-0.65	-3.54
-0.64	-19.99	-0.64	-10.19	-0.64	-5.03	-0.64	-4.12	-0.65	-3.51
-0.64	-19.9	-0.64	-10.14	-0.64	-4.99	-0.64	-4.09	-0.65	-3.47
-0.63	-19.82	-0.63	-10.09	-0.63	-4.95	-0.64	-4.05	-0.64	-3.43
-0.63	-19.74	-0.63	-10.04	-0.63	-4.91	-0.64	-4.01	-0.64	-3.39
-0.63	-19.65	-0.63	-9.99	-0.63	-4.88	-0.64	-3.97	-0.64	-3.36
-0.63	-19.57	-0.63	-9.95	-0.63	-4.84	-0.64	-3.94	-0.64	-3.32
-0.63	-19.48	-0.63	-9.9	-0.63	-4.8	-0.64	-3.9	-0.64	-3.28
-0.63	-19.4	-0.63	-9.85	-0.63	-4.76	-0.64	-3.86	-0.64	-3.25
-0.63	-19.32	-0.63	-9.81	-0.63	-4.72	-0.63	-3.83	-0.64	-3.21
-0.63	-19.24	-0.63	-9.76	-0.63	-4.68	-0.63	-3.79	-0.64	-3.17
-0.63	-19.16	-0.63	-9.71	-0.63	-4.65	-0.63	-3.75	-0.64	-3.14
-0.63	-19.08	-0.63	-9.66	-0.63	-4.61	-0.63	-3.71	-0.64	-3.11
-0.62	-18.99	-0.62	-9.62	-0.62	-4.57	-0.63	-3.68	-0.63	-3.08
-0.62	-18.91	-0.62	-9.57	-0.62	-4.53	-0.63	-3.65	-0.63	-3.05
-0.62	-18.83	-0.62	-9.52	-0.62	-4.49	-0.63	-3.61	-0.63	-3.01
-0.62	-18.75	-0.62	-9.48	-0.62	-4.45	-0.63	-3.57	-0.63	-2.98
-0.62	-18.67	-0.62	-9.43	-0.62	-4.41	-0.63	-3.54	-0.63	-2.95
-0.62	-18.59	-0.62	-9.38	-0.62	-4.38	-0.63	-3.5	-0.63	-2.91
-0.62	-18.51	-0.62	-9.33	-0.62	-4.34	-0.62	-3.46	-0.63	-2.88
-0.62	-18.44	-0.62	-9.29	-0.62	-4.3	-0.62	-3.43	-0.63	-2.85
-0.62	-18.37	-0.62	-9.24	-0.62	-4.26	-0.62	-3.39	-0.63	-2.82
-0.61	-18.29	-0.61	-9.19	-0.61	-4.22	-0.62	-3.36	-0.63	-2.79
-0.61	-18.22	-0.61	-9.14	-0.61	-4.18	-0.62	-3.32	-0.62	-2.75
-0.61	-18.14	-0.61	-9.1	-0.61	-4.15	-0.62	-3.29	-0.62	-2.72
-0.61	-18.06	-0.61	-9.05	-0.61	-4.11	-0.62	-3.25	-0.62	-2.69
-0.61	-17.97	-0.61	-9	-0.61	-4.08	-0.62	-3.21	-0.62	-2.66
-0.61	-17.9	-0.61	-8.96	-0.61	-4.04	-0.62	-3.18	-0.62	-2.63
-0.61	-17.82	-0.61	-8.91	-0.61	-4	-0.61	-3.15	-0.62	-2.6
-0.61	-17.73	-0.61	-8.86	-0.61	-3.97	-0.61	-3.11	-0.62	-2.57
-0.61	-17.66	-0.61	-8.81	-0.61	-3.93	-0.61	-3.08	-0.62	-2.54
-0.61	-17.59	-0.61	-8.76	-0.61	-3.89	-0.61	-3.04	-0.62	-2.51
-0.6	-17.51	-0.6	-8.72	-0.6	-3.86	-0.61	-3.01	-0.61	-2.48
-0.6	-17.43	-0.6	-8.67	-0.6	-3.82	-0.61	-2.98	-0.61	-2.45
-0.6	-17.35	-0.6	-8.63	-0.6	-3.79	-0.61	-2.94	-0.61	-2.42
-0.6	-17.27	-0.6	-8.58	-0.6	-3.75	-0.61	-2.92	-0.61	-2.39
-0.6	-17.19	-0.6	-8.54	-0.6	-3.71	-0.61	-2.89	-0.61	-2.36
-0.6	-17.11	-0.6	-8.49	-0.6	-3.68	-0.61	-2.86	-0.61	-2.34
-0.6	-17.03	-0.6	-8.45	-0.6	-3.65	-0.6	-2.83	-0.61	-2.35
-0.6	-16.95	-0.6	-8.42	-0.6	-3.61	-0.6	-2.8	-0.61	-2.33
-0.6	-16.87	-0.6	-8.37	-0.6	-3.58	-0.6	-2.77	-0.61	-2.3
-0.6	-16.8	-0.6	-8.33	-0.6	-3.55	-0.6	-2.74	-0.61	-2.27
-0.59	-16.72	-0.59	-8.28	-0.59	-3.51	-0.6	-2.71	-0.6	-2.25
-0.59	-16.63	-0.59	-8.24	-0.59	-3.48	-0.6	-2.68	-0.6	-2.22
-0.59	-16.55	-0.59	-8.2	-0.59	-3.45	-0.6	-2.65	-0.6	-2.19
-0.59	-16.48	-0.59	-8.15	-0.59	-3.41	-0.6	-2.62	-0.6	-2.17
-0.59	-16.4	-0.59	-8.11	-0.59	-3.38	-0.6	-2.59	-0.6	-2.14
-0.59	-16.33	-0.59	-8.06	-0.59	-3.35	-0.6	-2.56	-0.6	-2.12
-0.59	-16.26	-0.59	-8.02	-0.59	-3.32	-0.59	-2.54	-0.6	-2.09
-0.59	-16.18	-0.59	-7.97	-0.59	-3.29	-0.59	-2.5	-0.6	-2.06
-0.59	-16.11	-0.59	-7.93	-0.59	-3.25	-0.59	-2.48	-0.6	-2.04
-0.59	-16.04	-0.59	-7.88	-0.59	-3.22	-0.59	-2.45	-0.6	-2.01
-0.58	-15.97	-0.58	-7.84	-0.58	-3.19	-0.59	-2.42	-0.59	-1.99
-0.58	-15.9	-0.58	-7.8	-0.58	-3.16	-0.59	-2.39	-0.59	-1.96
-0.58	-15.82	-0.58	-7.75	-0.58	-3.13	-0.59	-2.36	-0.59	-1.94
-0.58	-15.75	-0.58	-7.71	-0.58	-3.1	-0.59	-2.33	-0.59	-1.92
-0.58	-15.67	-0.58	-7.67	-0.58	-3.06	-0.59	-2.31	-0.59	-1.89
-0.58	-15.6	-0.58	-7.62	-0.58	-3.04	-0.59	-2.28	-0.59	-1.87
-0.58	-15.52	-0.58	-7.6	-0.58	-3	-0.58	-2.25	-0.59	-1.85
-0.58	-15.45	-0.58	-7.55	-0.58	-2.97	-0.58	-2.23	-0.59	-1.83
-0.58	-15.37	-0.58	-7.51	-0.58	-2.94	-0.58	-2.2	-0.59	-1.81
-0.58	-15.3	-0.58	-7.47	-0.58	-2.91	-0.58	-2.18	-0.59	-1.78
-0.57	-15.23	-0.57	-7.43	-0.57	-2.88	-0.58	-2.15	-0.58	-1.76
-0.57	-15.15	-0.57	-7.39	-0.57	-2.85	-0.58	-2.13	-0.58	-1.74
-0.57	-15.08	-0.57	-7.35	-0.57	-2.82	-0.58	-2.1	-0.58	-1.72
-0.57	-15.01	-0.57	-7.32	-0.57	-2.79	-0.58	-2.07	-0.58	-1.7
-0.57	-14.93	-0.57	-7.27	-0.57	-2.76	-0.58	-2.05	-0.58	-1.67
-0.57	-14.86	-0.57	-7.23	-0.57	-2.73	-0.58	-2.02	-0.58	-1.65
-0.57	-14.79	-0.57	-7.19	-0.57	-2.71	-0.57	-2	-0.58	-1.63
-0.57	-14.73	-0.57	-7.15	-0.57	-2.67	-0.57	-1.97	-0.58	-1.61
-0.57	-14.67	-0.57	-7.11	-0.57	-2.65	-0.57	-1.95	-0.58	-1.59
-0.57	-14.6	-0.57	-7.07	-0.57	-2.62	-0.57	-1.93	-0.58	-1.57
-0.56	-14.53	-0.56	-7.03	-0.56	-2.59	-0.57	-1.91	-0.57	-1.55
-0.56	-14.45	-0.56	-6.98	-0.56	-2.56	-0.57	-1.89	-0.57	-1.53
-0.56	-14.38	-0.56	-6.94	-0.56	-2.53	-0.57	-1.86	-0.57	-1.51
-0.56	-14.31	-0.56	-6.9	-0.56	-2.5	-0.57	-1.84	-0.57	-1.49
-0.56	-14.24	-0.56	-6.86	-0.56	-2.47	-0.57	-1.82	-0.57	-1.47
-0.56	-14.17	-0.56	-6.82	-0.56	-2.44	-0.57	-1.79	-0.57	-1.45
-0.56	-14.1	-0.56	-6.78	-0.56	-2.42	-0.56	-1.77	-0.57	-1.43
-0.56	-14.03	-0.56	-6.74	-0.56	-2.39	-0.56	-1.75	-0.57	-1.41
-0.56	-13.95	-0.56	-6.69	-0.56	-2.36	-0.56	-1.73	-0.57	-1.39
-0.56	-13.88	-0.56	-6.65	-0.56	-2.33	-0.56	-1.71	-0.57	-1.37
-0.56	-13.81	-0.56	-6.61	-0.56	-2.31	-0.56	-1.68	-0.56	-1.35
-0.55	-13.74	-0.55	-6.57	-0.55	-2.28	-0.56	-1.66	-0.56	-1.34
-0.55	-13.67	-0.55	-6.53	-0.55	-2.26	-0.56	-1.64	-0.56	-1.32
-0.55	-13.6	-0.55	-6.49	-0.55	-2.23	-0.56	-1.62	-0.56	-1.3
-0.55	-13.53	-0.55	-6.44	-0.55	-2.2	-0.56	-1.6	-0.56	-1.28
-0.55	-13.47	-0.55	-6.4	-0.55	-2.18	-0.56	-1.58	-0.56	-1.26
-0.55	-13.4	-0.55	-6.36	-0.55	-2.15	-0.56	-1.56	-0.56	-1.24
-0.55	-13.34	-0.55	-6.32	-0.55	-2.13	-0.55	-1.54	-0.56	-1.22
-0.55	-13.27	-0.55	-6.28	-0.55	-2.1	-0.55	-1.52	-0.56	-1.2
-0.55	-13.22	-0.55	-6.24	-0.55	-2.08	-0.55	-1.5	-0.56	-1.19
-0.55	-13.17	-0.55	-6.2	-0.55	-2.05	-0.55	-1.47	-0.56	-1.17
-0.54	-13.11	-0.54	-6.16	-0.54	-2.03	-0.55	-1.45	-0.55	-1.15
-0.54	-13.05	-0.54	-6.12	-0.54	-2	-0.55	-1.44	-0.55	-1.14
-0.54	-13	-0.54	-6.08	-0.54	-1.98	-0.55	-1.42	-0.55	-1.12
-0.54	-12.94	-0.54	-6.04	-0.54	-1.96	-0.55	-1.4	-0.55	-1.11
-0.54	-12.88	-0.54	-6	-0.54	-1.93	-0.55	-1.38	-0.55	-1.09
-0.54	-12.82	-0.54	-5.96	-0.54	-1.91	-0.55	-1.36	-0.55	-1.08
-0.54	-12.75	-0.54	-5.92	-0.54	-1.88	-0.54	-1.34	-0.55	-1.06
-0.54	-12.69	-0.54	-5.88	-0.54	-1.86	-0.54	-1.32	-0.55	-1.04
-0.54	-12.64	-0.54	-5.84	-0.54	-1.84	-0.54	-1.3	-0.55	-1.03
-0.54	-12.59	-0.54	-5.8	-0.54	-1.81	-0.54	-1.28	-0.55	-1.01
-0.53	-12.52	-0.53	-5.76	-0.53	-1.79	-0.54	-1.27	-0.54	-1
-0.53	-12.46	-0.53	-5.72	-0.53	-1.77	-0.54	-1.25	-0.54	-0.98
-0.53	-12.4	-0.53	-5.68	-0.53	-1.75	-0.54	-1.22	-0.54	-0.97
-0.53	-12.34	-0.53	-5.64	-0.53	-1.72	-0.54	-1.21	-0.54	-0.95
-0.53	-12.27	-0.53	-5.61	-0.53	-1.7	-0.54	-1.19	-0.54	-0.93
-0.53	-12.21	-0.53	-5.57	-0.53	-1.68	-0.54	-1.17	-0.54	-0.92
-0.53	-12.14	-0.53	-5.53	-0.53	-1.66	-0.53	-1.16	-0.54	-0.9
-0.53	-12.08	-0.53	-5.49	-0.53	-1.64	-0.53	-1.14	-0.54	-0.89
-0.53	-12.02	-0.53	-5.45	-0.53	-1.62	-0.53	-1.13	-0.54	-0.88
-0.53	-11.96	-0.53	-5.42	-0.53	-1.6	-0.53	-1.11	-0.54	-0.86
-0.52	-11.9	-0.52	-5.38	-0.52	-1.58	-0.53	-1.1	-0.53	-0.85
-0.52	-11.84	-0.52	-5.34	-0.52	-1.56	-0.53	-1.08	-0.53	-0.83
-0.52	-11.77	-0.52	-5.3	-0.52	-1.54	-0.53	-1.06	-0.53	-0.82
-0.52	-11.71	-0.52	-5.26	-0.52	-1.52	-0.53	-1.05	-0.53	-0.81
-0.52	-11.66	-0.52	-5.23	-0.52	-1.5	-0.53	-1.03	-0.53	-0.79
-0.52	-11.6	-0.52	-5.19	-0.52	-1.48	-0.53	-1.01	-0.53	-0.78
-0.52	-11.54	-0.52	-5.15	-0.52	-1.46	-0.52	-1	-0.53	-0.77
-0.52	-11.49	-0.52	-5.11	-0.52	-1.44	-0.52	-0.98	-0.53	-0.75
-0.52	-11.43	-0.52	-5.08	-0.52	-1.42	-0.52	-0.97	-0.53	-0.74
-0.52	-11.38	-0.52	-5.04	-0.52	-1.41	-0.52	-0.95	-0.53	-0.73
-0.51	-11.32	-0.51	-5.01	-0.51	-1.39	-0.52	-0.93	-0.52	-0.72
-0.51	-11.26	-0.51	-4.97	-0.51	-1.37	-0.52	-0.92	-0.52	-0.71
-0.51	-11.2	-0.51	-4.93	-0.51	-1.35	-0.52	-0.9	-0.52	-0.69
-0.51	-11.14	-0.51	-4.9	-0.51	-1.33	-0.52	-0.89	-0.52	-0.68
-0.51	-11.08	-0.51	-4.86	-0.51	-1.31	-0.52	-0.87	-0.52	-0.67
-0.51	-11.02	-0.51	-4.82	-0.51	-1.29	-0.52	-0.86	-0.52	-0.66
-0.51	-10.95	-0.51	-4.79	-0.51	-1.27	-0.51	-0.84	-0.52	-0.64
-0.51	-10.9	-0.51	-4.75	-0.51	-1.26	-0.51	-0.83	-0.52	-0.63
-0.51	-10.84	-0.51	-4.72	-0.51	-1.24	-0.51	-0.81	-0.52	-0.62
-0.51	-10.79	-0.51	-4.69	-0.51	-1.22	-0.51	-0.8	-0.52	-0.61
-0.5	-10.74	-0.5	-4.65	-0.5	-1.21	-0.51	-0.79	-0.51	-0.6
-0.5	-10.69	-0.5	-4.62	-0.5	-1.19	-0.51	-0.77	-0.51	-0.59
-0.5	-10.63	-0.5	-4.58	-0.5	-1.17	-0.51	-0.76	-0.51	-0.58
-0.5	-10.57	-0.5	-4.55	-0.5	-1.16	-0.51	-0.74	-0.51	-0.57
-0.5	-10.51	-0.5	-4.51	-0.5	-1.14	-0.51	-0.73	-0.51	-0.56
-0.5	-10.45	-0.5	-4.48	-0.5	-1.13	-0.51	-0.72	-0.51	-0.55
-0.5	-10.39	-0.5	-4.45	-0.5	-1.11	-0.5	-0.7	-0.51	-0.53
-0.5	-10.33	-0.5	-4.41	-0.5	-1.1	-0.5	-0.69	-0.51	-0.53
-0.5	-10.27	-0.5	-4.38	-0.5	-1.08	-0.5	-0.68	-0.51	-0.51
-0.5	-10.22	-0.5	-4.35	-0.5	-1.06	-0.5	-0.66	-0.51	-0.5
-0.49	-10.16	-0.49	-4.31	-0.49	-1.05	-0.5	-0.65	-0.5	-0.49
-0.49	-10.1	-0.49	-4.28	-0.49	-1.03	-0.5	-0.64	-0.5	-0.48
-0.49	-10.04	-0.49	-4.25	-0.49	-1.02	-0.5	-0.63	-0.5	-0.47
-0.49	-9.98	-0.49	-4.21	-0.49	-1	-0.5	-0.62	-0.5	-0.46
-0.49	-9.93	-0.49	-4.18	-0.49	-0.99	-0.5	-0.6	-0.5	-0.45
-0.49	-9.87	-0.49	-4.15	-0.49	-0.97	-0.5	-0.59	-0.5	-0.44
-0.49	-9.81	-0.49	-4.12	-0.49	-0.95	-0.49	-0.58	-0.5	-0.43
-0.49	-9.75	-0.49	-4.09	-0.49	-0.94	-0.49	-0.57	-0.5	-0.42
-0.49	-9.69	-0.49	-4.06	-0.49	-0.92	-0.49	-0.56	-0.5	-0.41
-0.48	-9.63	-0.48	-4.03	-0.48	-0.91	-0.49	-0.55	-0.5	-0.4
-0.48	-9.57	-0.48	-3.99	-0.48	-0.89	-0.49	-0.54	-0.49	-0.39
-0.48	-9.51	-0.48	-3.96	-0.48	-0.88	-0.49	-0.53	-0.49	-0.38
-0.48	-9.45	-0.48	-3.93	-0.48	-0.86	-0.49	-0.52	-0.49	-0.37
-0.48	-9.39	-0.48	-3.9	-0.48	-0.85	-0.49	-0.5	-0.49	-0.36
-0.48	-9.34	-0.48	-3.87	-0.48	-0.84	-0.49	-0.49	-0.49	-0.35
-0.48	-9.27	-0.48	-3.84	-0.48	-0.82	-0.48	-0.48	-0.49	-0.34
-0.48	-9.22	-0.48	-3.81	-0.48	-0.81	-0.48	-0.47	-0.49	-0.33
-0.48	-9.16	-0.48	-3.78	-0.48	-0.8	-0.48	-0.46	-0.49	-0.32
-0.48	-9.1	-0.48	-3.75	-0.48	-0.78	-0.48	-0.45	-0.49	-0.31
-0.47	-9.04	-0.47	-3.72	-0.47	-0.77	-0.48	-0.44	-0.48	-0.3
-0.47	-8.99	-0.47	-3.69	-0.47	-0.75	-0.48	-0.43	-0.48	-0.29
-0.47	-8.93	-0.47	-3.66	-0.47	-0.74	-0.48	-0.42	-0.48	-0.28
-0.47	-8.87	-0.47	-3.63	-0.47	-0.73	-0.48	-0.41	-0.48	-0.27
-0.47	-8.81	-0.47	-3.6	-0.47	-0.72	-0.48	-0.4	-0.48	-0.26
-0.47	-8.75	-0.47	-3.57	-0.47	-0.7	-0.48	-0.38	-0.48	-0.25
-0.47	-8.69	-0.47	-3.54	-0.47	-0.69	-0.47	-0.37	-0.48	-0.24
-0.47	-8.63	-0.47	-3.51	-0.47	-0.67	-0.47	-0.36	-0.48	-0.23
-0.47	-8.57	-0.47	-3.48	-0.47	-0.66	-0.47	-0.35	-0.48	-0.22
-0.47	-8.52	-0.47	-3.45	-0.47	-0.65	-0.47	-0.34	-0.48	-0.21
-0.47	-8.46	-0.47	-3.43	-0.47	-0.64	-0.47	-0.33	-0.47	-0.2
-0.46	-8.4	-0.46	-3.4	-0.46	-0.63	-0.47	-0.31	-0.47	-0.19
-0.46	-8.35	-0.46	-3.37	-0.46	-0.61	-0.47	-0.31	-0.47	-0.17
-0.46	-8.29	-0.46	-3.34	-0.46	-0.6	-0.47	-0.29	-0.47	-0.17
-0.46	-8.23	-0.46	-3.31	-0.46	-0.59	-0.47	-0.28	-0.47	-0.15
-0.46	-8.18	-0.46	-3.28	-0.46	-0.58	-0.47	-0.27	-0.47	-0.14
-0.46	-8.12	-0.46	-3.26	-0.46	-0.56	-0.47	-0.26	-0.47	-0.13
-0.46	-8.07	-0.46	-3.23	-0.46	-0.55	-0.46	-0.25	-0.47	-0.12
-0.46	-8.01	-0.46	-3.2	-0.46	-0.54	-0.46	-0.24	-0.47	-0.11
-0.46	-7.95	-0.46	-3.17	-0.46	-0.53	-0.46	-0.22	-0.47	-0.1
-0.46	-7.9	-0.46	-3.15	-0.46	-0.51	-0.46	-0.21	-0.47	-0.09
-0.45	-7.84	-0.45	-3.12	-0.45	-0.5	-0.46	-0.2	-0.46	-0.08
-0.45	-7.79	-0.45	-3.09	-0.45	-0.49	-0.46	-0.19	-0.46	-0.07
-0.45	-7.73	-0.45	-3.06	-0.45	-0.47	-0.46	-0.18	-0.46	-0.06
-0.45	-7.68	-0.45	-3.04	-0.45	-0.46	-0.46	-0.16	-0.46	-0.05
-0.45	-7.63	-0.45	-3.01	-0.45	-0.45	-0.46	-0.15	-0.46	-0.04
-0.45	-7.57	-0.45	-2.98	-0.45	-0.44	-0.46	-0.14	-0.46	-0.02
-0.45	-7.51	-0.45	-2.96	-0.45	-0.43	-0.45	-0.13	-0.46	-0.01
-0.45	-7.46	-0.45	-2.93	-0.45	-0.41	-0.45	-0.12	-0.46	2.7e-08
-0.45	-7.41	-0.45	-2.91	-0.45	-0.4	-0.45	-0.1	-0.46	0.01
-0.45	-7.36	-0.45	-2.88	-0.45	-0.39	-0.45	-0.09	-0.46	0.02
-0.44	-7.31	-0.44	-2.85	-0.44	-0.37	-0.45	-0.08	-0.45	0.04
-0.44	-7.25	-0.44	-2.83	-0.44	-0.36	-0.45	-0.07	-0.45	0.05
-0.44	-7.2	-0.44	-2.81	-0.44	-0.35	-0.45	-0.06	-0.45	0.06
-0.44	-7.14	-0.44	-2.78	-0.44	-0.34	-0.45	-0.04	-0.45	0.08
-0.44	-7.09	-0.44	-2.76	-0.44	-0.33	-0.45	-0.03	-0.45	0.09
-0.44	-7.04	-0.44	-2.73	-0.44	-0.31	-0.45	-0.02	-0.45	0.1
-0.44	-6.99	-0.44	-2.71	-0.44	-0.3	-0.44	0	-0.45	0.11
-0.44	-6.94	-0.44	-2.68	-0.44	-0.29	-0.44	0.01	-0.45	0.13
-0.44	-6.89	-0.44	-2.65	-0.44	-0.27	-0.44	0.02	-0.45	0.14
-0.44	-6.84	-0.44	-2.63	-0.44	-0.26	-0.44	0.03	-0.45	0.15
-0.43	-6.79	-0.43	-2.6	-0.43	-0.25	-0.44	0.05	-0.44	0.17
-0.43	-6.74	-0.43	-2.58	-0.43	-0.23	-0.44	0.06	-0.44	0.18
-0.43	-6.74	-0.43	-2.55	-0.43	-0.22	-0.44	0.08	-0.44	0.2
-0.43	-6.69	-0.43	-2.53	-0.43	-0.21	-0.44	0.09	-0.44	0.21
-0.43	-6.63	-0.43	-2.5	-0.43	-0.19	-0.44	0.1	-0.44	0.22
-0.43	-6.58	-0.43	-2.48	-0.43	-0.18	-0.44	0.12	-0.44	0.24
-0.43	-6.54	-0.43	-2.45	-0.43	-0.17	-0.43	0.13	-0.44	0.25
-0.43	-6.49	-0.43	-2.43	-0.43	-0.15	-0.43	0.15	-0.44	0.26
-0.43	-6.44	-0.43	-2.4	-0.43	-0.14	-0.43	0.16	-0.44	0.28
-0.42	-6.39	-0.42	-2.38	-0.42	-0.12	-0.43	0.17	-0.44	0.29
-0.42	-6.34	-0.42	-2.35	-0.42	-0.11	-0.43	0.19	-0.43	0.31
-0.42	-6.29	-0.42	-2.33	-0.42	-0.1	-0.43	0.2	-0.43	0.33
-0.42	-6.24	-0.42	-2.31	-0.42	-0.08	-0.43	0.22	-0.43	0.34
-0.42	-6.19	-0.42	-2.28	-0.42	-0.07	-0.43	0.23	-0.43	0.36
-0.42	-6.14	-0.42	-2.26	-0.42	-0.05	-0.43	0.25	-0.43	0.38
-0.42	-6.09	-0.42	-2.23	-0.42	-0.04	-0.42	0.26	-0.43	0.4
-0.42	-6.05	-0.42	-2.21	-0.42	-0.02	-0.42	0.28	-0.43	0.42
-0.42	-6	-0.42	-2.19	-0.42	-0.01	-0.42	0.3	-0.43	0.44
-0.42	-5.96	-0.42	-2.16	-0.42	0.01	-0.42	0.31	-0.43	0.46
-0.41	-5.91	-0.41	-2.14	-0.41	0.03	-0.42	0.33	-0.42	0.48
-0.41	-5.86	-0.41	-2.11	-0.41	0.04	-0.42	0.34	-0.42	0.5
-0.41	-5.81	-0.41	-2.09	-0.41	0.06	-0.42	0.36	-0.42	0.52
-0.41	-5.76	-0.41	-2.07	-0.41	0.07	-0.42	0.37	-0.42	0.54
-0.41	-5.72	-0.41	-2.04	-0.41	0.09	-0.42	0.39	-0.42	0.56
-0.41	-5.67	-0.41	-2.02	-0.41	0.11	-0.42	0.4	-0.42	0.58
-0.41	-5.62	-0.41	-1.99	-0.41	0.13	-0.41	0.42	-0.42	0.61
-0.41	-5.58	-0.41	-1.97	-0.41	0.14	-0.41	0.44	-0.42	0.63
-0.41	-5.53	-0.41	-1.94	-0.41	0.16	-0.41	0.46	-0.42	0.65
-0.41	-5.48	-0.41	-1.92	-0.41	0.18	-0.41	0.47	-0.42	0.68
-0.41	-5.44	-0.41	-1.9	-0.41	0.2	-0.41	0.49	-0.41	0.7
-0.4	-5.39	-0.4	-1.87	-0.4	0.22	-0.41	0.51	-0.41	0.73
-0.4	-5.35	-0.4	-1.85	-0.4	0.23	-0.41	0.53	-0.41	0.75
-0.4	-5.3	-0.4	-1.83	-0.4	0.25	-0.41	0.55	-0.41	0.78
-0.4	-5.25	-0.4	-1.8	-0.4	0.27	-0.41	0.58	-0.41	0.8
-0.4	-5.21	-0.4	-1.78	-0.4	0.29	-0.41	0.6	-0.41	0.83
-0.4	-5.16	-0.4	-1.75	-0.4	0.31	-0.41	0.62	-0.41	0.86
-0.4	-5.12	-0.4	-1.73	-0.4	0.33	-0.4	0.65	-0.41	0.88
-0.4	-5.08	-0.4	-1.71	-0.4	0.35	-0.4	0.67	-0.41	0.91
-0.4	-5.03	-0.4	-1.68	-0.4	0.38	-0.4	0.69	-0.41	0.94
-0.4	-4.99	-0.4	-1.66	-0.4	0.4	-0.4	0.72	-0.41	0.97
--	--	--	--	--	--	-0.4	0.74	-0.4	1
--	--	--	--	--	--	-0.4	0.77	-0.4	1.03
--	--	--	--	--	--	-0.4	0.79	-0.4	1.05
--	--	--	--	--	--	-0.4	0.82	-0.4	1.09
--	--	--	--	--	--	-0.4	0.84	-0.4	1.12
--	--	--	--	--	--	-0.4	0.87	-0.4	1.15
--	--	--	--	--	--	--	--	-0.4	1.18
--	--	--	--	--	--	--	--	-0.4	1.22
--	--	--	--	--	--	--	--	-0.4	1.25
--	--	--	--	--	--	--	--	-0.4	1.29

## Sheet: Fig. 4e
Passed charge (C)	Conversion (%)	Error bars	Yield of GBL (%)	Error bars	Yield of GHB (%)	Error bars	FE (%)	Error bars
10	12.03	0.2	11.48	0.21			99.77	1.01
20	22.7	1.8	21.41	0.85			93.02	4.41
50	51.39	0.67	48.98	1.32			85.11	1.63
80	69.39	1.42	66.39	2.33			72.1	2.29
100	76.8	0.99	73.82	2.1			64.13	1.76
150	89.33	1.68	84.8	2.02			49.12	1.18
200	95.45	0.4	89.6	2.07	1.7	0.5	35.24	0.83
300	100	0	94.05	0.27	4.4	0.66	25.33	0.14

## Sheet: Fig. 5a
Charge passed (C)	FA	Error bars	2-FO	Error bars	HFO	Error bars	MA	Error bars	GBL	Error bars	GHB	Error bars	FE	Error bars	CB	Error bars
0	19.56	0.4
20	16.8	0.55	1.26	0.15	0.18	0.09	0.03	0.05	0.48	0.11			51.21	5.46	71.01	7.87
60	11.53	0.5	2.68	0.27	0.29	0.1	0.09	0.02	2.94	0.29			60.51	1.69	74.68	1.8
100	7.38	0.73	3.64	0.49	0.46	0.03	0.15	0.04	5.5	0.3			61.84	2.21	80.11	3.53
150	4.09	0.36	5.07	0.15	0.45	0.08	0.18	0.05	7.39	0.71			54.76	3.31	84.59	3.37
200	2.28	0.46	3.49	0.67	0.32	0.05	0.26	0.07	9.41	0.6	0.18	0.08	46.51	1.9	79.06	2.54
300	0.71	0.18	1.74	0.46	0	0	0.29	0.06	12.16	0.49	0.54	0.36	36.04	1.19	78.16	1.54
500	0	0	0.26	0.46	0	0	0.17	0.04	14.06	0.3	0.83	0.32	23.56	1.06	78.26	3.75
1400	0	0	0	0	0	0	0	0	11.97	0.62	1.2	0.44	7.26	0.36	67.29	2

## Sheet: Fig. 5b
Charge passed (C)	FA	Error bars	2-FO	Error bars	HFO	Error bars	MA	Error bars	GBL	Error bars	GHB	Error bars	FE	Error bars	CB	Error bars
0	99.4	3.25
50	87.18	1.33	6.24	0.95	0.32	0.23	0.34	0.43	1.48	0.35			83.84	8.33	69.5	9.26
100	77.79	1.37	8.62	1.86	0.56	0.34	0.51	0.42	6.25	1.62			91.68	4.72	76.15	18.38
200	50.18	1.51	19.18	1.75	0.78	0.43	0.9	0.86	16.28	1.32			108.05	4.59	75.86	8.37
400	15.72	1.27	28.75	6	1.17	0.6	1.04	0.93	33.29	1.07			97.24	3.15	76.75	4.19
500	6.16	1.21	25.67	4.77	1.36	0.68	0.76	0.27	43.19	3.79	1.02	0.56	91.93	2.33	77.22	1.36
800	0	0	17.54	2.54	0.48	0.21	0.62	0.22	53.49	1.9	3.06	1.65	64.37	1.3	75.72	4.32
1200	0	0	6.74	1.22	0.32	0.3	0.51	0.32	64.67	3.06	6.42	1.38	48.59	2.45	79.22	4.98
1600	0	0	0.42	0.73	0.11	0.2	0.24	0.21	69.13	3.23	9.66	1.95	38.34	1.01	80.07	1.75

[truncated: 16 more sheets: Fig. 5c, Fig. S1, Fig. S2, Fig. S3, Fig. S4, Fig. S5, Fig. S6, Fig. S7, Fig. S8, Fig. S9, Fig. S10, Fig. S11, Fig. S12, Fig. S13, Fig. S14a, Fig. S14b]
